# Supplementary material for: Identification and classification of genes regulated by phosphatidylinositol 3-kinase- and TRKB-mediated signalling pathways during neuronal differentiation in two subtypes of the human neuroblastoma cell line SH-SY5Y
Source: BMC Res Notes. 2008 Oct 28;1:95. doi: 10.1186/1756-0500-1-95 (PMC2615028; doi:10.1186/1756-0500-1-95)
Supplement: Additional file 1 — Relative change (0.000–1.000) in gene expression profiles under all culture conditions. A relative minimal value (0.000) and a relative maximal value (1.000) were calculated for each gene by using minimal and maximal signal values in a series of gene expression profiles under all culture conditions. The signal value on day 0, average signal value and maximal signal value (or minimal signal value) was calculated for each gene expression profile in all clusters and are shown together with the expression patterns such as up-regulation (up), down-regulation (down) or constant expression (const) on the basis of the average signal value, as compared with ± 25% fluctuation values of the signal value on day 0. [file 1756-0500-1-95-S1.xls]

## Sheet: Sheet1
neural_clusterA
gene symbol	gene description	Entrez gene ID	ATCC+RA	ATCC+RA+LY294002	SK-N-SH+RA	SK-N-SH+RA+LY294002	ECACC+RA	ECACC+RA+LY294002	ECACC+BDNF	SK-N-SH+BDNF
DCX	doublecortex; lissencephaly, X-linked (doublecortin)	1641	0.911; 0.733; 0.531; const	0.626; 0.354; 0.178; down	0.132; 0.085; 0.046; down	0.043; 0.011; 0.000; down	0.308; 0.130; 0.060; down	0.251; 0.082; 0.024; down	0.129; 0.326; 0.556; up	0.046; 0.111; 0.227; up
HMP19	HMP19 protein	51617	0.924; 0.738; 0.638; const	0.832; 0.314; 0.246; down	0.148; 0.066; 0.031; down	0.055; 0.014; 0.000; down	0.153; 0.093; 0.064; down	0.180; 0.077; 0.057; down	0.126; 0.357; 0.506; up	0.034; 0.273; 0.756; up
PNMA2	paraneoplastic antigen MA2	10687	0.834; 0.850; 1.000; const	0.662; 0.623; 0.527; const	0.121; 0.086; 0.051; down	0.075; 0.018; 0.000; down	0.582; 0.372; 0.290; down	0.514; 0.303; 0.247; down	0.375; 0.594; 0.791; up	0.059; 0.153; 0.269; up
KIF5C	kinesin family member 5C	3800	0.745; 0.817; 1.000; const	0.642; 0.536; 0.426; const	0.154; 0.142; 0.220; const	0.111; 0.030; 0.000; down	0.522; 0.303; 0.208; down	0.416; 0.247; 0.182; down	0.270; 0.557; 0.848; up	0.119; 0.225; 0.386; up
MAP2	microtubule-associated protein 2	4133	0.604; 0.639; 0.700; const	0.521; 0.375; 0.307; down	0.108; 0.109; 0.170; const	0.052; 0.022; 0.000; down	0.477; 0.332; 0.239; down	0.321; 0.250; 0.187; const	0.352; 0.815; 1.000; up	0.074; 0.114; 0.180; up
SV2C	synaptic vesicle glycoprotein 2C	22987	0.887; 0.841; 0.754; const	0.792; 0.535; 0.456; down	0.087; 0.085; 0.152; const	0.032; 0.013; 0.000; down	0.371; 0.218; 0.065; down	0.356; 0.209; 0.064; down	0.065; 0.264; 0.434; up	0.059; 0.204; 0.441; up
NEFL	neurofilament, light polypeptide 68kDa	4747	0.585; 0.745; 1.000; up	0.529; 0.390; 0.330; down	0.077; 0.106; 0.144; up	0.028; 0.015; 0.000; down	0.382; 0.180; 0.128; down	0.293; 0.109; 0.058; down	0.128; 0.159; 0.195; const	0.094; 0.109; 0.181; const
C6orf117	chromosome 6 open reading frame 117	112609	0.565; 0.675; 1.000; const	0.501; 0.349; 0.251; down	0.055; 0.034; 0.013; down	0.019; 0.001; 0.000; down	0.424; 0.202; 0.138; down	0.327; 0.145; 0.073; down	0.173; 0.564; 0.801; up	0.020; 0.086; 0.193; up
REEP1	receptor accessory protein 1	65055	0.589; 0.665; 1.000; const	0.543; 0.391; 0.267; down	0.074; 0.037; 0.002; down	0.010; 0.004; 0.000; down	0.309; 0.168; 0.119; down	0.297; 0.126; 0.083; down	0.153; 0.567; 0.950; up	0.018; 0.157; 0.353; up
ST8SIA2	ST8 alpha-N-acetyl-neuraminide alpha-2,8-sialyltransferase 2	8128	0.661; 0.814; 1.000; const	0.566; 0.276; 0.169; down	0.035; 0.012; 0.000; down	0.009; 0.004; 0.003; down	0.183; 0.070; 0.026; down	0.154; 0.057; 0.018; down	0.026; 0.112; 0.168; up	0.000; 0.007; 0.013; up
CRMP1	collapsin response mediator protein 1	1400	0.781; 0.891; 1.000; const	0.841; 0.628; 0.568; down	0.077; 0.097; 0.181; up	0.045; 0.015; 0.000; down	0.215; 0.195; 0.269; const	0.234; 0.171; 0.153; down	0.269; 0.483; 0.597; up	0.068; 0.135; 0.214; up
INA	internexin neuronal intermediate filament protein, alpha	9118	0.812; 0.908; 1.000; const	0.776; 0.498; 0.415; down	0.068; 0.047; 0.015; down	0.017; 0.013; 0.000; const	0.190; 0.153; 0.112; const	0.162; 0.106; 0.056; down	0.243; 0.491; 0.626; up	0.019; 0.085; 0.173; up
KIF1A	kinesin family member 1A	547	0.615; 0.919; 1.000; up	0.662; 0.561; 0.355; const	0.011; 0.010; 0.000; const	0.023; 0.014; 0.010; down	0.032; 0.027; 0.018; const	0.015; 0.024; 0.043; up	0.038; 0.192; 0.459; up	0.000; 0.023; 0.029; up
HAND1	heart and neural crest derivatives expressed 1	9421	0.684; 0.843; 1.000; const	0.692; 0.607; 0.336; const	0.142; 0.104; 0.068; down	0.111; 0.047; 0.000; down	0.347; 0.159; 0.098; down	0.329; 0.121; 0.090; down	0.190; 0.504; 0.689; up	0.068; 0.103; 0.160; up
TAGLN3	transgelin 3	29114	0.573; 0.556; 0.492; const	0.625; 0.356; 0.329; down	0.076; 0.060; 0.159; const	0.128; 0.146; 0.196; const	0.290; 0.133; 0.043; down	0.237; 0.101; 0.043; down	0.299; 0.736; 1.000; up	0.000; 0.143; 0.254; up
PTEN	phosphatase and tensin homolog (mutated in multiple advanced cancers 1)	5728	0.987; 0.861; 0.589; const	0.714; 0.349; 0.177; down	0.256; 0.231; 0.145; const	0.046; 0.136; 0.265; up	0.400; 0.354; 0.629; const	0.149; 0.252; 0.410; up	0.629; 0.737; 0.984; const	0.231; 0.506; 0.678; up
PHF21B	PHD finger protein 21B	112885	0.902; 0.944; 1.000; const	0.751; 0.650; 0.555; const	0.060; 0.070; 0.142; const	0.018; 0.005; 0.000; down	0.222; 0.281; 0.450; up	0.256; 0.211; 0.176; const	0.450; 0.669; 0.769; up	0.040; 0.074; 0.131; up
SCG3	secretogranin III	29106	0.805; 0.945; 1.000; const	0.703; 0.667; 0.521; const	0.072; 0.070; 0.147; const	0.023; 0.006; 0.000; down	0.273; 0.258; 0.352; const	0.262; 0.264; 0.294; const	0.352; 0.713; 0.899; up	0.021; 0.131; 0.272; up
GDAP1	ganglioside-induced differentiation-associated protein 1	54332	0.859; 0.934; 1.000; const	0.682; 0.670; 0.585; const	0.053; 0.128; 0.207; up	0.000; 0.036; 0.065; up	0.345; 0.349; 0.449; const	0.353; 0.347; 0.280; const	0.449; 0.659; 0.766; up	0.079; 0.106; 0.208; up
ELAVL4	ELAV (embryonic lethal, abnormal vision, Drosophila)-like 4 (Hu antigen D)	1996	0.556; 0.767; 0.885; up	0.464; 0.560; 0.647; const	0.065; 0.079; 0.159; const	0.025; 0.014; 0.000; down	0.274; 0.242; 0.369; const	0.270; 0.239; 0.189; const	0.369; 0.829; 1.000; up	0.052; 0.137; 0.236; up
L1CAM	L1 cell adhesion molecule	3897	0.552; 0.809; 1.000; up	0.583; 0.488; 0.437; const	0.098; 0.074; 0.049; const	0.083; 0.028; 0.000; down	0.299; 0.255; 0.175; const	0.258; 0.247; 0.214; const	0.409; 0.526; 0.611; up	0.050; 0.189; 0.333; up
PAK3	p21 (CDKN1A)-activated kinase 3	5063	0.632; 0.731; 1.000; const	0.576; 0.443; 0.319; const	0.002; 0.020; 0.062; up	0.011; 0.005; 0.001; down	0.263; 0.236; 0.378; const	0.247; 0.204; 0.166; const	0.378; 0.672; 0.814; up	0.002; 0.063; 0.170; up
RTN1	reticulon 1	6252	0.544; 0.764; 1.000; up	0.503; 0.575; 0.648; const	0.049; 0.059; 0.116; const	0.027; 0.012; 0.000; down	0.390; 0.360; 0.338; const	0.366; 0.379; 0.406; const	0.402; 0.621; 0.813; up	0.045; 0.142; 0.270; up
STMN2	stathmin-like 2	11075	0.955; 0.906; 0.831; const	0.779; 0.656; 0.564; const	0.113; 0.127; 0.221; const	0.044; 0.019; 0.000; down	0.494; 0.476; 0.637; const	0.434; 0.500; 0.606; const	0.637; 0.782; 0.923; const	0.091; 0.145; 0.262; up
MAPT	microtubule-associated protein tau	4137	0.421; 0.685; 1.000; up	0.470; 0.390; 0.257; const	0.005; 0.079; 0.115; up	0.055; 0.027; 0.000; down	0.309; 0.250; 0.199; const	0.385; 0.273; 0.108; down	0.308; 0.590; 0.749; up	0.086; 0.240; 0.450; up
SH3PXD2A	SH3 and PX domains 2A	9644	0.546; 0.808; 1.000; up	0.410; 0.371; 0.307; const	0.125; 0.109; 0.058; const	0.162; 0.051; 0.000; down	0.598; 0.372; 0.218; down	0.503; 0.329; 0.293; down	0.336; 0.547; 0.829; up	0.092; 0.122; 0.217; up
SLC8A3	solute carrier family 8 (sodium-calcium exchanger), member 3	6547	0.455; 0.818; 1.000; up	0.400; 0.373; 0.244; const	0.096; 0.041; 0.000; down	0.041; 0.009; 0.003; down	0.353; 0.298; 0.195; const	0.352; 0.251; 0.131; down	0.214; 0.464; 0.579; up	0.000; 0.056; 0.160; up
ANK2	ankyrin 2, neuronal	287	0.328; 0.667; 1.000; up	0.275; 0.242; 0.186; const	0.051; 0.089; 0.149; up	0.042; 0.010; 0.000; down	0.333; 0.181; 0.127; down	0.260; 0.093; 0.048; down	0.127; 0.284; 0.456; up	0.149; 0.397; 0.693; up
GRIK2	glutamate receptor, ionotropic, kainate 2	2898	0.366; 0.774; 0.957; up	0.318; 0.198; 0.044; down	0.035; 0.031; 0.000; const	0.073; 0.046; 0.032; down	0.341; 0.190; 0.058; down	0.138; 0.145; 0.300; const	0.438; 0.777; 1.000; up	0.000; 0.187; 0.430; up
CACNA1B	calcium channel, voltage-dependent, N type, alpha 1B subunit	774	0.399; 0.679; 1.000; up	0.313; 0.435; 0.536; up	0.009; 0.013; 0.043; up	0.017; 0.011; 0.008; down	0.026; 0.037; 0.065; up	0.029; 0.038; 0.063; up	0.065; 0.160; 0.255; up	0.000; 0.054; 0.153; up
RUFY3	RUN and FYVE domain containing 3	22902	0.390; 0.713; 1.000; up	0.348; 0.424; 0.512; const	0.013; 0.026; 0.057; up	0.008; 0.012; 0.018; up	0.028; 0.057; 0.165; up	0.019; 0.051; 0.118; up	0.165; 0.424; 0.573; up	0.031; 0.117; 0.227; up
SHANK2	SH3 and multiple ankyrin repeat domains 2	22941	0.484; 0.745; 1.000; up	0.573; 0.472; 0.305; const	0.010; 0.018; 0.064; up	0.019; 0.012; 0.009; down	0.073; 0.077; 0.151; const	0.054; 0.044; 0.032; const	0.151; 0.334; 0.393; up	0.000; 0.035; 0.084; up
NAPB	N-ethylmaleimide-sensitive factor attachment protein, beta	63908	0.477; 0.734; 1.000; up	0.393; 0.502; 0.661; up	0.058; 0.043; 0.000; down	0.016; 0.017; 0.033; const	0.077; 0.118; 0.287; up	0.106; 0.158; 0.286; up	0.287; 0.479; 0.591; up	0.029; 0.185; 0.354; up
ALK	anaplastic lymphoma receptor tyrosine kinase	238	0.366; 0.565; 0.811; up	0.307; 0.386; 0.457; up	0.007; 0.016; 0.052; up	0.002; 0.001; 0.000; down	0.083; 0.139; 0.402; up	0.072; 0.097; 0.205; up	0.402; 0.748; 1.000; up	0.001; 0.036; 0.084; up
SATB1	SATB homeobox 1	6304	0.720; 0.810; 1.000; const	0.684; 0.564; 0.381; const	0.027; 0.060; 0.091; up	0.003; 0.033; 0.085; up	0.158; 0.220; 0.448; up	0.127; 0.218; 0.340; up	0.448; 0.598; 0.760; up	0.090; 0.125; 0.182; up
SEZ6L	seizure related 6 homolog (mouse)-like	23544	0.667; 0.731; 0.981; const	0.584; 0.424; 0.325; down	0.039; 0.019; 0.000; down	0.011; 0.005; 0.001; down	0.159; 0.177; 0.451; const	0.103; 0.131; 0.271; up	0.451; 0.888; 1.000; up	0.004; 0.151; 0.310; up
MYT1L	myelin transcription factor 1-like	23040	0.629; 0.794; 1.000; up	0.530; 0.451; 0.264; const	0.009; 0.018; 0.063; up	0.004; 0.001; 0.000; down	0.065; 0.096; 0.217; up	0.070; 0.100; 0.159; up	0.217; 0.348; 0.466; up	0.011; 0.039; 0.114; up
PCDH17	protocadherin 17	27253	0.532; 0.729; 1.000; up	0.394; 0.295; 0.236; down	0.140; 0.044; 0.001; down	0.022; 0.001; 0.000; down	0.176; 0.076; 0.058; down	0.141; 0.083; 0.056; down	0.084; 0.096; 0.177; const	0.001; 0.020; 0.051; up
MAP6	microtubule-associated protein 6	4135	0.602; 0.751; 1.000; const	0.421; 0.387; 0.293; const	0.079; 0.045; 0.020; down	0.017; 0.005; 0.000; down	0.099; 0.104; 0.193; const	0.082; 0.098; 0.153; const	0.193; 0.474; 0.694; up	0.026; 0.128; 0.288; up
SYT13	synaptotagmin XIII	57586	0.512; 0.641; 1.000; up	0.425; 0.320; 0.233; const	0.015; 0.013; 0.000; const	0.030; 0.019; 0.013; down	0.044; 0.036; 0.026; const	0.020; 0.032; 0.056; up	0.050; 0.093; 0.170; up	0.000; 0.031; 0.043; up
TPM3	tropomyosin 3	7170	0.463; 0.640; 1.000; up	0.347; 0.289; 0.208; const	0.057; 0.059; 0.102; const	0.051; 0.011; 0.000; down	0.160; 0.078; 0.044; down	0.069; 0.049; 0.024; down	0.051; 0.215; 0.360; up	0.018; 0.121; 0.206; up
CSPG3	chondroitin sulfate proteoglycan 3 (neurocan)	1463	0.503; 0.752; 1.000; up	0.363; 0.233; 0.159; down	0.019; 0.017; 0.000; const	0.038; 0.024; 0.017; down	0.054; 0.091; 0.273; up	0.025; 0.047; 0.088; up	0.273; 0.302; 0.362; const	0.000; 0.054; 0.091; up
TSPAN2	tetraspanin 2	10100	0.367; 0.746; 1.000; up	0.343; 0.497; 0.577; up	0.082; 0.032; 0.000; down	0.401; 0.051; 0.018; down	0.187; 0.139; 0.104; down	0.134; 0.075; 0.047; down	0.179; 0.578; 0.782; up	0.000; 0.109; 0.265; up
NEF3	neurofilament, medium polypeptide 150kDa	4741	0.321; 0.740; 1.000; up	0.275; 0.339; 0.435; const	0.035; 0.152; 0.191; up	0.012; 0.021; 0.045; up	0.174; 0.103; 0.079; down	0.132; 0.061; 0.040; down	0.087; 0.089; 0.056; const	0.142; 0.076; 0.065; down
NRXN1	neurexin 1	9378	0.190; 0.766; 1.000; up	0.196; 0.417; 0.580; up	0.005; 0.017; 0.070; up	0.009; 0.006; 0.004; down	0.013; 0.033; 0.064; up	0.011; 0.010; 0.018; const	0.064; 0.044; 0.024; down	0.000; 0.015; 0.027; up
KNS2	kinesin 2	3831	0.436; 0.729; 1.000; up	0.298; 0.319; 0.393; const	0.115; 0.101; 0.184; const	0.210; 0.214; 0.154; const	0.194; 0.086; 0.000; down	0.124; 0.103; 0.011; const	0.030; 0.349; 0.589; up	0.060; 0.242; 0.398; up
PPEF1	protein phosphatase, EF-hand calcium binding domain 1	5475	0.746; 0.922; 1.000; const	0.676; 0.474; 0.356; down	0.248; 0.321; 0.429; up	0.103; 0.032; 0.000; down	0.037; 0.074; 0.113; up	0.003; 0.010; 0.019; up	0.113; 0.239; 0.360; up	0.247; 0.498; 0.835; up
NDRG4	NDRG family member 4	65009	0.164; 0.730; 1.000; up	0.147; 0.248; 0.290; up	0.120; 0.146; 0.195; const	0.046; 0.050; 0.070; const	0.051; 0.029; 0.000; down	0.025; 0.034; 0.075; up	0.095; 0.112; 0.137; const	0.195; 0.434; 0.566; up
FSD1	fibronectin type III and SPRY domain containing 1	79187	1.000; 0.948; 0.902; const	0.970; 0.760; 0.707; const	0.539; 0.509; 0.463; const	0.549; 0.359; 0.000; down	0.713; 0.505; 0.304; down	0.726; 0.425; 0.219; down	0.483; 0.525; 0.129; const	0.463; 0.293; 0.203; down
PRICKLE1	prickle homolog 1 (Drosophila)	144165	0.407; 0.839; 1.000; up	0.354; 0.491; 0.641; up	0.000; 0.117; 0.174; up	0.001; 0.049; 0.062; up	0.074; 0.443; 0.609; up	0.099; 0.310; 0.395; up	0.354; 0.178; 0.099; down	0.111; 0.089; 0.079; const
GPR19	G protein-coupled receptor 19	2842	0.226; 0.812; 1.000; up	0.188; 0.493; 0.628; up	0.001; 0.060; 0.136; up	0.004; 0.004; 0.008; const	0.128; 0.249; 0.378; up	0.104; 0.174; 0.211; up	0.378; 0.352; 0.286; const	0.028; 0.080; 0.124; up
CAMK2N1	calcium/calmodulin-dependent protein kinase II inhibitor 1	55450	0.466; 0.889; 1.000; up	0.440; 0.658; 0.738; up	0.127; 0.194; 0.284; up	0.067; 0.072; 0.000; const	0.195; 0.390; 0.565; up	0.140; 0.394; 0.480; up	0.565; 0.770; 0.955; up	0.153; 0.222; 0.314; up
IGSF4	immunoglobulin superfamily, member 4	23705	0.312; 0.858; 1.000; up	0.285; 0.664; 0.757; up	0.032; 0.088; 0.178; up	0.011; 0.013; 0.025; const	0.186; 0.273; 0.420; up	0.169; 0.335; 0.459; up	0.420; 0.590; 0.662; up	0.063; 0.152; 0.277; up
FOXC1	forkhead box C1	2296	0.397; 0.874; 1.000; up	0.318; 0.577; 0.711; up	0.000; 0.072; 0.159; up	0.007; 0.064; 0.090; up	0.109; 0.225; 0.279; up	0.104; 0.286; 0.410; up	0.235; 0.174; 0.124; down	0.055; 0.074; 0.095; up
CNNM2	cyclin M2	54805	0.254; 0.781; 1.000; up	0.158; 0.492; 0.638; up	0.020; 0.121; 0.232; up	0.035; 0.042; 0.086; const	0.043; 0.194; 0.325; up	0.000; 0.269; 0.464; up	0.307; 0.339; 0.426; const	0.143; 0.213; 0.247; up
ANKRD6	ankyrin repeat domain 6	22881	0.067; 0.593; 1.000; up	0.041; 0.382; 0.648; up	0.032; 0.072; 0.150; up	0.011; 0.016; 0.033; up	0.070; 0.204; 0.540; up	0.054; 0.166; 0.293; up	0.540; 0.626; 0.995; const	0.150; 0.144; 0.056; const
AGTPBP1	ATP/GTP binding protein 1	23287	0.158; 0.622; 0.977; up	0.128; 0.426; 0.582; up	0.020; 0.033; 0.062; up	0.000; 0.023; 0.037; up	0.128; 0.243; 0.501; up	0.083; 0.234; 0.333; up	0.501; 0.908; 1.000; up	0.035; 0.205; 0.398; up
ROR1	receptor tyrosine kinase-like orphan receptor 1	4919	0.260; 0.665; 0.899; up	0.238; 0.398; 0.516; up	0.013; 0.132; 0.204; up	0.009; 0.041; 0.110; up	0.160; 0.353; 0.771; up	0.198; 0.228; 0.357; const	0.771; 0.714; 0.413; const	0.204; 0.261; 0.338; up
LRP6	low density lipoprotein receptor-related protein 6	4040	0.265; 0.800; 1.000; up	0.146; 0.366; 0.473; up	0.011; 0.230; 0.285; up	0.073; 0.170; 0.237; up	0.139; 0.260; 0.656; up	0.000; 0.253; 0.588; up	0.656; 0.746; 0.946; const	0.272; 0.351; 0.471; up
CHRFAM7A	CHRNA7 (cholinergic receptor, nicotinic, alpha 7, exons 5-10) and FAM7A (family with sequence similarity 7A, exons A-E) fusion	89832	0.370; 0.437; 0.698; const	0.240; 0.269; 0.434; const	0.006; 0.005; 0.000; const	0.011; 0.007; 0.005; down	0.074; 0.161; 0.295; up	0.075; 0.186; 0.248; up	0.295; 0.819; 1.000; up	0.000; 0.056; 0.174; up
CHRNA7	cholinergic receptor, nicotinic, alpha 7	1139	0.370; 0.437; 0.698; const	0.240; 0.269; 0.434; const	0.006; 0.005; 0.000; const	0.011; 0.007; 0.005; down	0.074; 0.161; 0.295; up	0.075; 0.186; 0.248; up	0.295; 0.819; 1.000; up	0.000; 0.056; 0.174; up
PTPRN2	protein tyrosine phosphatase, receptor type, N polypeptide 2	5799	0.463; 0.732; 1.000; up	0.434; 0.483; 0.558; const	0.000; 0.178; 0.208; up	0.101; 0.115; 0.123; const	0.252; 0.337; 0.610; up	0.269; 0.352; 0.517; up	0.610; 0.794; 0.941; up	0.208; 0.381; 0.473; up
MAML3	mastermind-like 3 (Drosophila)	55534	0.527; 0.684; 0.771; up	0.463; 0.498; 0.663; const	0.047; 0.074; 0.102; up	0.000; 0.025; 0.040; up	0.143; 0.249; 0.568; up	0.112; 0.297; 0.488; up	0.568; 0.887; 1.000; up	0.090; 0.213; 0.268; up
PLD5	phospholipase D family, member 5	200150	0.476; 0.723; 1.000; up	0.398; 0.233; 0.178; down	0.015; 0.022; 0.054; up	0.003; 0.001; 0.000; down	0.066; 0.183; 0.429; up	0.051; 0.191; 0.428; up	0.429; 0.675; 0.883; up	0.012; 0.048; 0.105; up
MAPK10	mitogen-activated protein kinase 10	5602	0.713; 0.895; 0.975; up	0.619; 0.557; 0.456; const	0.094; 0.321; 0.497; up	0.055; 0.052; 0.000; const	0.379; 0.598; 0.930; up	0.424; 0.507; 0.937; const	0.930; 0.912; 0.839; const	0.497; 0.544; 0.587; const
ABAT	4-aminobutyrate aminotransferase	18	0.502; 0.720; 0.881; up	0.447; 0.361; 0.249; const	0.055; 0.075; 0.101; up	0.014; 0.006; 0.000; down	0.198; 0.421; 0.968; up	0.143; 0.303; 0.568; up	0.968; 0.796; 0.520; const	0.088; 0.149; 0.239; up
STXBP1	syntaxin binding protein 1	6812	0.466; 0.749; 0.930; up	0.260; 0.433; 0.508; up	0.049; 0.065; 0.122; up	0.011; 0.086; 0.155; up	0.215; 0.460; 1.000; up	0.117; 0.523; 0.944; up	1.000; 0.818; 0.635; const	0.092; 0.114; 0.167; const
PPP2R2C	protein phosphatase 2 (formerly 2A), regulatory subunit B, gamma isoform	5522	0.222; 0.400; 0.842; up	0.198; 0.181; 0.102; const	0.002; 0.004; 0.011; up	0.009; 0.004; 0.001; down	0.243; 0.258; 0.452; const	0.195; 0.172; 0.118; const	0.452; 0.813; 1.000; up	0.011; 0.092; 0.201; up
FYN	FYN oncogene related to SRC, FGR, YES	2534	0.679; 0.690; 0.573; const	0.543; 0.488; 0.382; const	0.135; 0.052; 0.000; down	0.362; 0.293; 0.171; const	0.367; 0.355; 0.647; const	0.175; 0.292; 0.368; up	0.647; 0.869; 1.000; up	0.052; 0.289; 0.429; up
JAKMIP1	janus kinase and microtubule interacting protein 1	152789	0.289; 0.760; 1.000; up	0.193; 0.385; 0.510; up	0.001; 0.052; 0.105; up	0.009; 0.003; 0.000; down	0.260; 0.401; 0.634; up	0.169; 0.324; 0.496; up	0.260; 0.314; 0.443; const	0.009; 0.108; 0.274; up
ALDOC	aldolase C, fructose-bisphosphate	230	0.427; 0.620; 1.000; up	0.378; 0.388; 0.546; const	0.027; 0.119; 0.154; up	0.035; 0.026; 0.010; down	0.149; 0.278; 0.351; up	0.153; 0.262; 0.357; up	0.268; 0.173; 0.163; down	0.141; 0.040; 0.000; down
KLF7	Kruppel-like factor 7 (ubiquitous)	8609	0.819; 0.818; 0.604; const	0.556; 0.407; 0.245; down	0.000; 0.255; 0.380; up	0.040; 0.494; 0.660; up	0.328; 0.222; 0.165; down	0.207; 0.332; 0.469; up	0.253; 0.768; 0.972; up	0.045; 0.146; 0.265; up
OLFM3	olfactomedin 3	118427	0.097; 0.632; 1.000; up	0.072; 0.202; 0.331; up	0.011; 0.010; 0.000; const	0.022; 0.014; 0.010; down	0.032; 0.033; 0.056; const	0.015; 0.024; 0.042; up	0.056; 0.125; 0.151; up	0.000; 0.023; 0.028; up
TRKB-FL	tropomyosin-receptor-kinase B	4915	0.002; 0.530; 1.000; up	0.000; 0.237; 0.421; up	0.003; 0.008; 0.020; up	0.006; 0.004; 0.003; down	0.009; 0.045; 0.191; up	0.004; 0.009; 0.021; up	0.191; 0.390; 0.490; up	0.020; 0.057; 0.113; up
TRKB-T-Shc	tropomyosin-receptor-kinase B	4915	0.005; 0.512; 1.000; up	0.000; 0.183; 0.370; up	0.007; 0.006; 0.000; const	0.015; 0.009; 0.007; down	0.021; 0.069; 0.274; up	0.010; 0.031; 0.096; up	0.274; 0.553; 0.724; up	0.000; 0.038; 0.080; up
GRIA3	glutamate receptor, ionotrophic, AMPA 3	2892	0.147; 0.497; 1.000; up	0.112; 0.222; 0.338; up	0.020; 0.017; 0.000; const	0.040; 0.025; 0.018; down	0.057; 0.047; 0.032; const	0.027; 0.043; 0.076; up	0.068; 0.077; 0.099; const	0.000; 0.040; 0.050; up
GNG3	guanine nucleotide binding protein (G protein), gamma 3	2785	0.111; 0.511; 1.000; up	0.072; 0.166; 0.270; up	0.001; 0.025; 0.056; up	0.007; 0.003; 0.001; down	0.083; 0.108; 0.176; up	0.076; 0.120; 0.194; up	0.176; 0.276; 0.327; up	0.038; 0.042; 0.004; const
NPTX1	neuronal pentraxin I	4884	0.015; 0.458; 1.000; up	0.001; 0.043; 0.090; up	0.023; 0.033; 0.062; up	0.047; 0.030; 0.021; down	0.068; 0.056; 0.038; const	0.032; 0.051; 0.090; up	0.080; 0.091; 0.118; const	0.000; 0.048; 0.060; up
MAP4	microtubule-associated protein 4	4134	0.013; 0.413; 1.000; up	0.001; 0.012; 0.023; up	0.021; 0.018; 0.000; const	0.043; 0.027; 0.019; down	0.061; 0.050; 0.034; const	0.029; 0.046; 0.081; up	0.072; 0.082; 0.107; const	0.000; 0.043; 0.054; up
SLC30A3	solute carrier family 30 (zinc transporter), member 3	7781	0.010; 0.340; 1.000; up	0.001; 0.009; 0.018; up	0.016; 0.014; 0.000; const	0.033; 0.021; 0.015; down	0.047; 0.039; 0.026; const	0.022; 0.035; 0.063; up	0.056; 0.063; 0.082; const	0.000; 0.033; 0.042; up
GRIA1	glutamate receptor, ionotropic, AMPA 1	2890	0.024; 0.628; 1.000; up	0.001; 0.024; 0.043; up	0.039; 0.034; 0.000; const	0.079; 0.050; 0.036; down	0.113; 0.093; 0.063; const	0.053; 0.085; 0.151; up	0.134; 0.153; 0.198; const	0.000; 0.080; 0.100; up
PRKAR2B	protein kinase, cAMP-dependent, regulatory, type II, beta	5577	0.097; 0.704; 1.000; up	0.000; 0.402; 0.625; up	0.410; 0.401; 0.170; const	0.383; 0.316; 0.065; const	0.389; 0.390; 0.291; const	0.131; 0.301; 0.521; up	0.448; 0.237; 0.200; down	0.170; 0.181; 0.051; const
BASP1	brain abundant, membrane attached signal protein 1	10409	0.378; 0.627; 0.796; up	0.373; 0.327; 0.278; const	0.507; 0.319; 0.221; down	1.000; 0.503; 0.388; down	0.110; 0.136; 0.179; const	0.098; 0.080; 0.000; const	0.109; 0.180; 0.221; up	0.221; 0.327; 0.427; up
TUBB2A	tubulin, beta 2A	7280	0.193; 0.647; 1.000; up	0.186; 0.280; 0.357; up	0.602; 0.377; 0.321; down	0.810; 0.496; 0.420; down	0.726; 0.357; 0.099; down	0.587; 0.268; 0.000; down	0.099; 0.645; 0.825; up	0.332; 0.355; 0.543; const
DDC	dopa decarboxylase (aromatic L-amino acid decarboxylase)	1644	0.992; 0.908; 0.847; const	0.864; 0.390; 0.210; down	0.270; 0.133; 0.049; down	0.130; 0.030; 0.000; down	0.722; 0.322; 0.095; down	0.676; 0.290; 0.051; down	0.095; 0.262; 0.362; up	0.049; 0.146; 0.356; up
HOOK1	hook homolog 1 (Drosophila)	51361	1.000; 0.802; 0.751; const	0.708; 0.262; 0.188; down	0.028; 0.089; 0.148; up	0.015; 0.006; 0.000; down	0.663; 0.305; 0.126; down	0.527; 0.125; 0.007; down	0.318; 0.764; 0.856; up	0.100; 0.139; 0.178; up
EML4	echinoderm microtubule associated protein like 4	27436	1.000; 0.821; 0.744; const	0.875; 0.537; 0.479; down	0.224; 0.260; 0.335; const	0.120; 0.059; 0.000; down	0.678; 0.408; 0.202; down	0.942; 0.328; 0.122; down	0.293; 0.414; 0.561; up	0.246; 0.227; 0.038; const
NEFH	neurofilament, heavy polypeptide 200kDa	4744	1.000; 0.837; 0.652; const	0.777; 0.548; 0.409; down	0.219; 0.153; 0.048; down	0.099; 0.025; 0.000; down	0.782; 0.472; 0.342; down	0.617; 0.271; 0.205; down	0.342; 0.576; 0.741; up	0.048; 0.184; 0.279; up
ISL1	ISL LIM homeobox 1	3670	0.610; 0.424; 0.325; down	0.516; 0.278; 0.159; down	0.094; 0.059; 0.046; down	0.040; 0.026; 0.000; down	0.528; 0.198; 0.144; down	0.386; 0.171; 0.116; down	0.235; 0.725; 1.000; up	0.062; 0.148; 0.234; up
SLC38A1	solute carrier family 38, member 1	81539	0.975; 0.646; 0.484; down	0.799; 0.382; 0.326; down	0.446; 0.303; 0.168; down	0.176; 0.042; 0.000; down	0.793; 0.486; 0.325; down	0.638; 0.257; 0.149; down	0.325; 0.598; 0.749; up	0.168; 0.588; 0.884; up
TUBA3	tubulin, alpha 3	7846	0.457; 0.514; 0.652; const	0.338; 0.225; 0.181; down	0.212; 0.087; 0.021; down	0.162; 0.109; 0.041; down	0.512; 0.357; 0.259; down	0.427; 0.226; 0.000; down	0.259; 0.901; 1.000; up	0.021; 0.228; 0.382; up
PIK3R3	phosphoinositide-3-kinase, regulatory subunit 3 (gamma)	8503	0.775; 0.682; 0.515; const	0.639; 0.266; 0.190; down	0.130; 0.132; 0.176; const	0.069; 0.022; 0.000; down	0.584; 0.520; 0.446; const	0.435; 0.251; 0.163; down	0.582; 0.862; 1.000; up	0.116; 0.418; 0.690; up
DLX6	distal-less homeobox 6	1750	1.000; 0.699; 0.555; down	0.543; 0.329; 0.214; down	0.039; 0.022; 0.000; down	0.031; 0.020; 0.014; down	0.670; 0.614; 0.546; const	0.543; 0.358; 0.301; down	0.599; 0.812; 0.977; up	0.000; 0.032; 0.039; up
DPYSL5	dihydropyrimidinase-like 5	56896	1.000; 0.726; 0.620; down	0.830; 0.407; 0.294; down	0.129; 0.053; 0.000; down	0.017; 0.011; 0.008; down	0.528; 0.359; 0.278; down	0.403; 0.205; 0.088; down	0.384; 0.533; 0.657; up	0.000; 0.111; 0.246; up
PRIMA1	proline rich membrane anchor 1	145270	1.000; 0.640; 0.445; down	0.957; 0.339; 0.238; down	0.111; 0.055; 0.002; down	0.048; 0.006; 0.000; down	0.668; 0.430; 0.299; down	0.536; 0.220; 0.157; down	0.680; 0.395; 0.321; down	0.002; 0.022; 0.058; up
FEV	FEV (ETS oncogene family)	54738	0.884; 0.724; 0.631; const	0.893; 0.511; 0.461; down	0.005; 0.022; 0.097; up	0.010; 0.007; 0.005; down	0.360; 0.501; 0.817; up	0.368; 0.406; 0.641; const	0.817; 0.878; 1.000; const	0.000; 0.011; 0.013; up
CKB	creatine kinase, brain	1152	0.961; 0.846; 0.749; const	1.000; 0.570; 0.451; down	0.132; 0.215; 0.361; up	0.034; 0.043; 0.090; up	0.939; 0.671; 0.515; down	0.830; 0.517; 0.286; down	0.591; 0.544; 0.394; const	0.361; 0.344; 0.439; const
NRCAM	neuronal cell adhesion molecule	4897	0.829; 0.744; 0.692; const	0.779; 0.579; 0.404; down	0.170; 0.129; 0.064; const	0.084; 0.033; 0.000; down	0.981; 0.788; 0.590; const	0.866; 0.767; 0.507; const	0.590; 0.616; 0.639; const	0.079; 0.134; 0.229; up
SHOX2	short stature homeobox 2	6474	0.340; 0.768; 0.951; up	0.311; 0.287; 0.197; const	0.030; 0.221; 0.391; up	0.000; 0.085; 0.193; up	1.000; 0.410; 0.306; down	0.594; 0.273; 0.130; down	0.643; 0.733; 0.833; const	0.304; 0.447; 0.552; up
HTR1E	5-hydroxytryptamine (serotonin) receptor 1E	3354	0.251; 0.251; 0.404; const	0.309; 0.021; 0.008; down	0.021; 0.019; 0.000; const	0.043; 0.028; 0.019; down	0.375; 0.116; 0.035; down	0.293; 0.072; 0.031; down	0.074; 0.569; 1.000; up	0.000; 0.044; 0.055; up
UCHL1	ubiquitin carboxyl-terminal esterase L1 (ubiquitin thiolesterase)	7345	0.630; 0.779; 1.000; const	0.508; 0.521; 0.791; const	0.435; 0.525; 0.703; const	0.047; 0.220; 0.680; up	0.759; 0.617; 0.518; const	0.561; 0.458; 0.336; const	0.774; 0.740; 0.499; const	0.689; 0.679; 0.438; const
NBEA	neurobeachin	26960	0.120; 0.429; 0.572; up	0.092; 0.219; 0.287; up	0.036; 0.101; 0.166; up	0.011; 0.034; 0.061; up	0.412; 0.547; 0.855; up	0.303; 0.450; 0.631; up	0.855; 0.825; 0.666; const	0.166; 0.156; 0.131; const
EDG2	endothelial differentiation, lysophosphatidic acid G-protein-coupled receptor, 2	1902	0.206; 0.554; 0.753; up	0.213; 0.286; 0.404; up	0.142; 0.113; 0.087; const	0.101; 0.023; 0.000; down	1.000; 0.753; 0.600; const	0.624; 0.497; 0.410; const	0.995; 0.512; 0.255; down	0.105; 0.164; 0.215; up
DACH1	dachshund homolog 1 (Drosophila)	1602	0.100; 0.224; 0.281; up	0.068; 0.112; 0.167; up	0.028; 0.096; 0.123; up	0.006; 0.021; 0.072; up	0.280; 0.401; 0.593; up	0.241; 0.281; 0.576; const	0.593; 0.779; 1.000; up	0.121; 0.130; 0.196; const
SNCA	synuclein, alpha (non A4 component of amyloid precursor)	6622	0.265; 0.563; 0.933; up	0.330; 0.342; 0.473; const	0.229; 0.428; 0.657; up	0.073; 0.147; 0.335; up	0.769; 0.745; 0.982; const	0.569; 0.552; 0.386; const	0.982; 0.689; 0.519; down	0.657; 0.853; 1.000; up
GAP43	growth associated protein 43	2596	0.164; 0.230; 0.269; up	0.134; 0.081; 0.079; down	0.214; 0.106; 0.067; down	0.158; 0.027; 0.000; down	1.000; 0.361; 0.051; down	0.831; 0.247; 0.027; down	0.051; 0.156; 0.293; up	0.067; 0.197; 0.358; up
ZIC1	Zic family member 1 (odd-paired homolog, Drosophila)	7545	0.380; 0.248; 0.190; down	0.256; 0.165; 0.130; down	0.082; 0.063; 0.003; const	0.062; 0.035; 0.000; down	0.820; 0.624; 0.516; const	0.604; 0.610; 0.519; const	0.765; 0.889; 1.000; const	0.003; 0.071; 0.096; up
D4S234E	DNA segment on chromosome 4 (unique) 234 expressed sequence	27065	0.552; 0.386; 0.316; down	0.400; 0.224; 0.166; down	0.060; 0.034; 0.010; down	0.029; 0.011; 0.000; down	0.827; 0.683; 0.467; const	0.556; 0.858; 1.000; up	0.467; 0.478; 0.376; const	0.011; 0.040; 0.086; up
KCNH2	potassium voltage-gated channel, subfamily H (eag-related), member 2	3757	0.336; 0.560; 0.686; up	0.394; 0.339; 0.229; const	0.098; 0.072; 0.012; down	0.039; 0.011; 0.000; down	0.863; 0.827; 0.602; const	0.884; 0.741; 0.491; const	0.602; 0.476; 0.255; const	0.012; 0.074; 0.115; up
BAALC	brain and acute leukemia, cytoplasmic	79870	0.063; 0.161; 0.211; up	0.068; 0.044; 0.000; down	0.026; 0.047; 0.073; up	0.012; 0.006; 0.004; down	0.512; 0.523; 0.905; const	0.453; 0.558; 1.000; const	0.205; 0.716; 0.936; up	0.073; 0.109; 0.152; up
YWHAG	tyrosine 3-monooxygenase/tryptophan 5-monooxygenase activation protein, gamma polypeptide	7532	0.497; 0.446; 0.332; const	0.294; 0.117; 0.068; down	0.229; 0.104; 0.000; down	0.463; 0.304; 0.249; down	0.593; 0.415; 0.310; down	0.400; 0.335; 0.569; const	0.517; 0.818; 1.000; up	0.000; 0.261; 0.443; up
TUBA6	tubulin, alpha 6	84790	0.826; 0.796; 0.766; const	0.843; 0.618; 0.583; down	0.597; 0.530; 0.377; const	0.566; 0.468; 0.381; const	0.806; 0.521; 0.240; down	0.811; 0.434; 0.000; down	0.240; 0.765; 1.000; up	0.377; 0.357; 0.212; const
TUBB3	tubulin, beta 3	10381	0.803; 0.893; 0.958; const	0.961; 0.666; 0.599; down	0.677; 0.598; 0.385; const	0.849; 0.671; 0.528; const	0.947; 0.482; 0.155; down	1.000; 0.384; 0.000; down	0.155; 0.483; 0.660; up	0.385; 0.403; 0.519; const
K-ALPHA-1	tubulin, alpha 1b	10376	0.857; 0.740; 0.689; const	0.801; 0.562; 0.497; down	0.611; 0.532; 0.245; const	0.813; 0.636; 0.494; const	0.941; 0.656; 0.267; down	0.916; 0.520; 0.000; down	0.267; 0.764; 1.000; up	0.245; 0.288; 0.484; const
ACOT7	acyl-CoA thioesterase 7	11332	0.794; 0.642; 0.550; const	0.781; 0.415; 0.286; down	0.498; 0.478; 0.592; const	0.506; 0.677; 0.790; up	1.000; 0.471; 0.113; down	0.837; 0.334; 0.000; down	0.113; 0.479; 0.713; up	0.413; 0.478; 0.543; const
SMARCA4	SWI/SNF related, matrix associated, actin dependent regulator of chromatin, subfamily a, member 4	6597	1.000; 0.578; 0.418; down	0.791; 0.437; 0.354; down	0.341; 0.192; 0.000; down	0.697; 0.470; 0.316; down	0.694; 0.407; 0.296; down	0.680; 0.437; 0.286; down	0.323; 0.549; 0.602; up	0.000; 0.145; 0.193; up
HEY1	hairy/enhancer-of-split related with YRPW motif 1	23462	0.453; 0.468; 0.005; const	0.225; 0.130; 0.001; down	0.470; 0.027; 0.000; down	0.767; 0.050; 0.003; down	0.505; 0.495; 0.702; const	0.467; 0.261; 0.012; down	0.317; 0.726; 1.000; up	0.000; 0.007; 0.008; up
TLE1	transducin-like enhancer of split 1 (E(sp1) homolog, Drosophila)	7088	0.973; 0.477; 0.402; down	0.750; 0.331; 0.232; down	0.159; 0.296; 0.354; up	0.196; 0.327; 0.392; up	0.273; 0.125; 0.054; down	0.209; 0.035; 0.000; down	0.172; 0.448; 0.561; up	0.354; 0.530; 1.000; up
SLITRK6	SLIT and NTRK-like family, member 6	84189	1.000; 0.384; 0.258; down	0.800; 0.169; 0.117; down	0.672; 0.288; 0.257; down	0.308; 0.104; 0.051; down	0.129; 0.089; 0.296; down	0.064; 0.044; 0.132; down	0.296; 0.528; 0.713; up	0.325; 0.575; 0.689; up
ZNF179	zinc finger protein 179	7732	1.000; 0.676; 0.574; down	0.856; 0.460; 0.425; down	0.638; 0.389; 0.293; down	0.542; 0.072; 0.000; down	0.383; 0.387; 0.698; const	0.328; 0.504; 0.709; up	0.698; 0.833; 0.920; const	0.409; 0.628; 0.735; up
LMO3	LIM domain only 3 (rhombotin-like 2)	55885	0.419; 0.243; 0.184; down	0.360; 0.104; 0.057; down	0.003; 0.006; 0.021; up	0.006; 0.004; 0.003; down	0.119; 0.183; 0.563; up	0.100; 0.052; 0.015; down	0.563; 0.691; 1.000; const	0.000; 0.006; 0.008; up
SEMA6A	sema domain, transmembrane domain (TM), and cytoplasmic domain, (semaphorin) 6A	57556	0.843; 0.296; 0.152; down	0.522; 0.132; 0.046; down	0.139; 0.024; 0.000; down	0.187; 0.026; 0.017; down	0.215; 0.265; 0.841; const	0.093; 0.136; 0.391; up	0.841; 0.627; 0.296; down	0.000; 0.070; 0.134; up
TFAP2B	transcription factor AP-2 beta (activating enhancer binding protein 2 beta)	7021	0.850; 0.330; 0.276; down	0.786; 0.223; 0.137; down	0.059; 0.027; 0.012; down	0.009; 0.002; 0.000; down	0.455; 0.268; 0.184; down	0.413; 0.195; 0.146; down	0.394; 0.869; 1.000; up	0.012; 0.069; 0.171; up
RPH3A	rabphilin 3A homolog (mouse)	22895	1.000; 0.230; 0.086; down	0.867; 0.109; 0.050; down	0.187; 0.049; 0.002; down	0.086; 0.006; 0.000; down	0.261; 0.096; 0.027; down	0.276; 0.046; 0.025; down	0.206; 0.099; 0.066; down	0.002; 0.045; 0.121; up
SCG2	secretogranin II (chromogranin C)	7857	0.028; 0.569; 0.853; up	0.013; 0.418; 0.559; up	1.000; 0.652; 0.503; down	0.710; 0.204; 0.000; down	0.584; 0.684; 0.849; const	0.357; 0.716; 0.841; up	0.443; 0.399; 0.606; const	0.563; 0.420; 0.345; down
SCN3A	sodium channel, voltage-gated, type III, alpha subunit	6328	0.222; 0.446; 0.593; up	0.202; 0.280; 0.348; up	0.055; 0.049; 0.037; const	0.019; 0.003; 0.000; down	0.431; 0.472; 0.330; const	0.304; 0.378; 0.417; const	0.508; 0.926; 1.000; up	0.062; 0.165; 0.298; up
FGF11	fibroblast growth factor 11	2256	0.387; 0.599; 0.844; up	0.340; 0.410; 0.501; const	0.020; 0.017; 0.000; const	0.040; 0.026; 0.018; down	0.370; 0.643; 1.000; up	0.291; 0.556; 0.756; up	1.000; 0.704; 0.501; down	0.000; 0.334; 0.506; up
NCALD	neurocalcin delta	83988	0.297; 0.531; 0.630; up	0.332; 0.287; 0.157; const	0.066; 0.135; 0.194; up	0.012; 0.004; 0.000; down	0.283; 0.602; 1.000; up	0.238; 0.441; 0.618; up	1.000; 0.463; 0.335; down	0.086; 0.089; 0.146; const
IGSF11	immunoglobulin superfamily, member 11	152404	0.005; 0.373; 0.621; up	0.000; 0.274; 0.501; up	0.008; 0.022; 0.039; up	0.018; 0.011; 0.008; down	0.025; 0.449; 1.000; up	0.012; 0.418; 0.707; up	1.000; 0.433; 0.137; down	0.007; 0.041; 0.052; up
PCDHAC2	protocadherin alpha subfamily C, 2	56134	0.201; 0.385; 0.602; up	0.159; 0.246; 0.322; up	0.028; 0.041; 0.055; up	0.007; 0.005; 0.000; down	0.395; 0.521; 0.829; up	0.319; 0.495; 0.825; up	0.829; 0.897; 1.000; const	0.055; 0.126; 0.230; up
PCDHAC1	protocadherin alpha subfamily C, 1	56135	0.201; 0.385; 0.602; up	0.159; 0.246; 0.322; up	0.028; 0.041; 0.055; up	0.007; 0.005; 0.000; down	0.395; 0.521; 0.829; up	0.319; 0.495; 0.825; up	0.829; 0.897; 1.000; const	0.055; 0.126; 0.230; up
PCDHA8	protocadherin alpha 8	56140	0.201; 0.385; 0.602; up	0.159; 0.246; 0.322; up	0.028; 0.041; 0.055; up	0.007; 0.005; 0.000; down	0.395; 0.521; 0.829; up	0.319; 0.495; 0.825; up	0.829; 0.897; 1.000; const	0.055; 0.126; 0.230; up
PCDHA7	protocadherin alpha 7	56141	0.201; 0.385; 0.602; up	0.159; 0.246; 0.322; up	0.028; 0.041; 0.055; up	0.007; 0.005; 0.000; down	0.395; 0.521; 0.829; up	0.319; 0.495; 0.825; up	0.829; 0.897; 1.000; const	0.055; 0.126; 0.230; up
PCDHA6	protocadherin alpha 6	56142	0.201; 0.385; 0.602; up	0.159; 0.246; 0.322; up	0.028; 0.041; 0.055; up	0.007; 0.005; 0.000; down	0.395; 0.521; 0.829; up	0.319; 0.495; 0.825; up	0.829; 0.897; 1.000; const	0.055; 0.126; 0.230; up
PCDHA5	protocadherin alpha 5	56143	0.201; 0.385; 0.602; up	0.159; 0.246; 0.322; up	0.028; 0.041; 0.055; up	0.007; 0.005; 0.000; down	0.395; 0.521; 0.829; up	0.319; 0.495; 0.825; up	0.829; 0.897; 1.000; const	0.055; 0.126; 0.230; up
PCDHA4	protocadherin alpha 4	56144	0.201; 0.385; 0.602; up	0.159; 0.246; 0.322; up	0.028; 0.041; 0.055; up	0.007; 0.005; 0.000; down	0.395; 0.521; 0.829; up	0.319; 0.495; 0.825; up	0.829; 0.897; 1.000; const	0.055; 0.126; 0.230; up
PCDHA3	protocadherin alpha 3	56145	0.201; 0.385; 0.602; up	0.159; 0.246; 0.322; up	0.028; 0.041; 0.055; up	0.007; 0.005; 0.000; down	0.395; 0.521; 0.829; up	0.319; 0.495; 0.825; up	0.829; 0.897; 1.000; const	0.055; 0.126; 0.230; up
PCDHA2	protocadherin alpha 2	56146	0.201; 0.385; 0.602; up	0.159; 0.246; 0.322; up	0.028; 0.041; 0.055; up	0.007; 0.005; 0.000; down	0.395; 0.521; 0.829; up	0.319; 0.495; 0.825; up	0.829; 0.897; 1.000; const	0.055; 0.126; 0.230; up
PCDHA13	protocadherin alpha 13	56136	0.201; 0.385; 0.602; up	0.159; 0.246; 0.322; up	0.028; 0.041; 0.055; up	0.007; 0.005; 0.000; down	0.395; 0.521; 0.829; up	0.319; 0.495; 0.825; up	0.829; 0.897; 1.000; const	0.055; 0.126; 0.230; up
PCDHA12	protocadherin alpha 12	56137	0.201; 0.385; 0.602; up	0.159; 0.246; 0.322; up	0.028; 0.041; 0.055; up	0.007; 0.005; 0.000; down	0.395; 0.521; 0.829; up	0.319; 0.495; 0.825; up	0.829; 0.897; 1.000; const	0.055; 0.126; 0.230; up
PCDHA11	protocadherin alpha 11	56138	0.201; 0.385; 0.602; up	0.159; 0.246; 0.322; up	0.028; 0.041; 0.055; up	0.007; 0.005; 0.000; down	0.395; 0.521; 0.829; up	0.319; 0.495; 0.825; up	0.829; 0.897; 1.000; const	0.055; 0.126; 0.230; up
PCDHA10	protocadherin alpha 10	56139	0.201; 0.385; 0.602; up	0.159; 0.246; 0.322; up	0.028; 0.041; 0.055; up	0.007; 0.005; 0.000; down	0.395; 0.521; 0.829; up	0.319; 0.495; 0.825; up	0.829; 0.897; 1.000; const	0.055; 0.126; 0.230; up
PCDHA1	protocadherin alpha 1	56147	0.201; 0.385; 0.602; up	0.159; 0.246; 0.322; up	0.028; 0.041; 0.055; up	0.007; 0.005; 0.000; down	0.395; 0.521; 0.829; up	0.319; 0.495; 0.825; up	0.829; 0.897; 1.000; const	0.055; 0.126; 0.230; up
PCDHA9	protocadherin alpha 9	9752	0.201; 0.385; 0.602; up	0.159; 0.246; 0.322; up	0.028; 0.041; 0.055; up	0.007; 0.005; 0.000; down	0.395; 0.521; 0.829; up	0.319; 0.495; 0.825; up	0.829; 0.897; 1.000; const	0.055; 0.126; 0.230; up
SCG5	secretogranin V (7B2 protein)	6447	0.156; 0.379; 0.643; up	0.155; 0.270; 0.450; up	0.166; 0.129; 0.060; const	0.165; 0.075; 0.000; down	0.378; 0.543; 0.777; up	0.213; 0.590; 0.811; up	0.777; 0.885; 1.000; const	0.255; 0.323; 0.422; up
C5orf13	chromosome 5 open reading frame 13	9315	0.381; 0.514; 0.656; up	0.317; 0.352; 0.462; const	0.044; 0.255; 0.469; up	0.000; 0.054; 0.117; up	0.368; 0.556; 0.940; up	0.286; 0.509; 0.761; up	0.940; 0.937; 0.863; const	0.469; 0.403; 0.323; const
NGFRAP1	nerve growth factor receptor (TNFRSF16) associated protein 1	27018	0.275; 0.413; 0.579; up	0.189; 0.241; 0.377; up	0.098; 0.213; 0.283; up	0.068; 0.087; 0.178; up	0.298; 0.504; 0.869; up	0.261; 0.520; 0.699; up	0.869; 0.853; 0.672; const	0.283; 0.378; 0.428; up
CALCB	calcitonin-related polypeptide beta	797	0.039; 0.645; 1.000; up	0.025; 0.134; 0.195; up	0.000; 0.016; 0.055; up	0.005; 0.002; 0.000; down	0.110; 0.358; 0.489; up	0.112; 0.432; 0.739; up	0.334; 0.080; 0.030; down	0.001; 0.005; 0.009; up
NFIA	nuclear factor I/A	4774	0.100; 0.489; 0.719; up	0.116; 0.175; 0.279; up	0.251; 0.304; 0.381; const	0.150; 0.147; 0.077; const	0.319; 0.486; 0.831; up	0.338; 0.411; 0.671; const	0.831; 0.879; 1.000; const	0.241; 0.304; 0.416; up
CRYM	crystallin, mu	1428	0.008; 0.111; 0.151; up	0.004; 0.041; 0.057; up	0.000; 0.018; 0.026; up	0.001; 0.000; 0.000; down	0.021; 0.332; 0.561; up	0.023; 0.525; 1.000; up	0.561; 0.177; 0.039; down	0.022; 0.023; 0.039; const
HTR2B	5-hydroxytryptamine (serotonin) receptor 2B	3357	0.008; 0.210; 0.390; up	0.001; 0.073; 0.133; up	0.012; 0.079; 0.127; up	0.011; 0.005; 0.000; down	0.156; 0.698; 0.913; up	0.146; 0.649; 1.000; up	0.565; 0.388; 0.315; down	0.127; 0.142; 0.058; const
BAI3	brain-specific angiogenesis inhibitor 3	577	0.151; 0.308; 0.415; up	0.123; 0.181; 0.232; up	0.006; 0.017; 0.035; up	0.002; 0.001; 0.000; down	0.148; 0.295; 0.790; up	0.110; 0.214; 0.518; up	0.790; 0.858; 1.000; const	0.015; 0.043; 0.064; up
MPPED2	metallophosphoesterase domain containing 2	744	0.018; 0.293; 0.411; up	0.008; 0.109; 0.159; up	0.000; 0.059; 0.079; up	0.000; 0.010; 0.021; up	0.003; 0.361; 1.000; up	0.002; 0.204; 0.530; up	1.000; 0.374; 0.183; down	0.074; 0.066; 0.054; const
TRKB-T1	tropomyosin-receptor-kinase B	4915	0.007; 0.280; 0.383; up	0.009; 0.116; 0.168; up	0.000; 0.016; 0.025; up	0.002; 0.001; 0.000; down	0.003; 0.271; 1.000; up	0.001; 0.070; 0.173; up	1.000; 0.650; 0.495; down	0.020; 0.034; 0.049; up
FREM1	FRAS1 related extracellular matrix 1	158326	0.046; 0.064; 0.114; up	0.032; 0.010; 0.003; down	0.007; 0.006; 0.000; const	0.014; 0.009; 0.006; down	0.036; 0.218; 0.768; up	0.029; 0.143; 0.418; up	0.768; 0.614; 0.309; const	0.000; 0.015; 0.018; up
PCDH18	protocadherin 18	54510	0.162; 0.160; 0.152; const	0.126; 0.061; 0.037; down	0.186; 0.077; 0.056; down	0.158; 0.017; 0.000; down	0.108; 0.244; 0.668; up	0.063; 0.191; 0.487; up	0.668; 0.610; 0.327; const	0.114; 0.416; 0.587; up
CA10	carbonic anhydrase X	56934	0.017; 0.113; 0.433; up	0.001; 0.015; 0.031; up	0.028; 0.024; 0.000; const	0.056; 0.036; 0.025; down	0.080; 0.182; 0.672; up	0.038; 0.060; 0.107; up	0.672; 0.732; 1.000; const	0.000; 0.057; 0.071; up
EFNB2	ephrin-B2	1948	0.318; 0.364; 0.507; const	0.343; 0.271; 0.683; const	0.000; 0.184; 0.242; up	0.021; 0.115; 0.136; up	0.258; 0.416; 1.000; up	0.208; 0.261; 0.549; up	1.000; 0.652; 0.536; down	0.216; 0.225; 0.302; const
ACCN2	amiloride-sensitive cation channel 2, neuronal	41	0.118; 0.407; 0.592; up	0.000; 0.272; 0.392; up	0.077; 0.173; 0.228; up	0.214; 0.248; 0.336; const	0.142; 0.324; 0.830; up	0.076; 0.379; 0.562; up	0.830; 0.771; 0.469; const	0.191; 0.344; 0.388; up
not_neural_clusterA
gene symbol	gene description	Entrez gene ID	ATCC+RA	ATCC+RA+LY294002	SK-N-SH+RA	SK-N-SH+RA+LY294002	ECACC+RA	ECACC+RA+LY294002	ECACC+BDNF	SK-N-SH+BDNF
SQLE	squalene epoxidase	6713	0.825; 0.757; 0.536; const	0.684; 0.453; 0.342; down	0.483; 0.140; 0.000; down	0.629; 0.259; 0.119; down	0.779; 0.441; 0.182; down	0.702; 0.427; 0.230; down	0.310; 0.697; 1.000; up	0.000; 0.279; 0.603; up
PTPRO	protein tyrosine phosphatase, receptor type, O	5800	0.686; 0.428; 0.321; down	0.655; 0.196; 0.031; down	0.080; 0.016; 0.000; down	0.036; 0.023; 0.016; down	1.000; 0.162; 0.029; down	0.709; 0.117; 0.026; down	0.122; 0.543; 0.849; up	0.000; 0.087; 0.205; up
ST3GAL6	ST3 beta-galactoside alpha-2,3-sialyltransferase 6	10402	0.527; 0.493; 0.389; const	0.418; 0.283; 0.147; down	0.171; 0.067; 0.029; down	0.251; 0.064; 0.000; down	0.599; 0.201; 0.095; down	0.449; 0.176; 0.086; down	0.252; 0.825; 1.000; up	0.060; 0.185; 0.235; up
ACTR3B	ARP3 actin-related protein 3 homolog B (yeast)	57180	1.000; 0.709; 0.584; down	0.720; 0.403; 0.251; down	0.184; 0.127; 0.000; down	0.129; 0.067; 0.025; down	0.534; 0.354; 0.226; down	0.435; 0.293; 0.228; down	0.315; 0.518; 0.710; up	0.066; 0.170; 0.348; up
C20orf103	chromosome 20 open reading frame 103	24141	0.525; 0.277; 0.246; down	0.413; 0.160; 0.120; down	0.094; 0.027; 0.000; down	0.038; 0.003; 0.002; down	0.265; 0.131; 0.095; down	0.224; 0.082; 0.047; down	0.197; 0.786; 1.000; up	0.000; 0.027; 0.098; up
ZNF300	zinc finger protein 300	91975	0.888; 0.746; 0.647; const	0.783; 0.533; 0.466; down	0.188; 0.133; 0.071; down	0.146; 0.043; 0.000; down	0.559; 0.463; 0.345; const	0.566; 0.417; 0.314; down	0.462; 0.814; 1.000; up	0.071; 0.210; 0.344; up
RAB33A	RAB33A, member RAS oncogene family	9363	0.859; 0.643; 0.548; down	0.739; 0.436; 0.390; down	0.132; 0.127; 0.086; const	0.075; 0.012; 0.000; down	0.659; 0.463; 0.394; down	0.546; 0.269; 0.174; down	0.575; 0.862; 1.000; up	0.113; 0.180; 0.245; up
ZNF423	zinc finger protein 423	23090	0.872; 0.806; 0.642; const	0.723; 0.520; 0.417; down	0.110; 0.091; 0.026; const	0.061; 0.017; 0.000; down	0.663; 0.461; 0.278; down	0.503; 0.298; 0.237; down	0.658; 0.865; 1.000; up	0.037; 0.064; 0.124; up
CD24	CD24 molecule	934	0.807; 0.649; 0.545; const	0.690; 0.417; 0.355; down	0.097; 0.058; 0.029; down	0.037; 0.006; 0.000; down	0.543; 0.378; 0.303; down	0.439; 0.232; 0.167; down	0.501; 0.862; 1.000; up	0.029; 0.083; 0.150; up
CBS	cystathionine-beta-synthase	875	1.000; 0.694; 0.592; down	0.912; 0.443; 0.393; down	0.205; 0.189; 0.103; const	0.218; 0.080; 0.000; down	0.668; 0.501; 0.353; const	0.644; 0.404; 0.302; down	0.431; 0.476; 0.619; const	0.216; 0.314; 0.405; up
FAM59B	family with sequence similarity 59, member B	150946	0.958; 0.812; 0.728; const	0.879; 0.417; 0.315; down	0.015; 0.042; 0.170; up	0.030; 0.019; 0.013; down	0.358; 0.243; 0.100; down	0.346; 0.130; 0.033; down	0.100; 0.164; 0.361; up	0.000; 0.030; 0.038; up
LMO1	LIM domain only 1 (rhombotin 1)	4004	1.000; 0.730; 0.541; down	0.842; 0.354; 0.294; down	0.072; 0.059; 0.000; const	0.075; 0.009; 0.006; down	0.558; 0.281; 0.142; down	0.504; 0.125; 0.064; down	0.142; 0.341; 0.463; up	0.000; 0.052; 0.086; up
FLJ25076	similar to CG4502-PA	134111	1.000; 0.600; 0.451; down	0.997; 0.398; 0.304; down	0.110; 0.035; 0.003; down	0.034; 0.003; 0.000; down	0.109; 0.098; 0.211; const	0.104; 0.035; 0.017; down	0.211; 0.765; 0.957; up	0.003; 0.039; 0.102; up
C6orf159	chromosome 6 open reading frame 159	134701	1.000; 0.616; 0.522; down	0.807; 0.406; 0.324; down	0.029; 0.011; 0.000; down	0.026; 0.017; 0.012; down	0.229; 0.118; 0.056; down	0.193; 0.038; 0.019; down	0.149; 0.236; 0.340; up	0.000; 0.027; 0.033; up
LOC441061	hypothetical protein LOC441061	441061	1.000; 0.616; 0.550; down	0.870; 0.438; 0.300; down	0.098; 0.036; 0.006; down	0.048; 0.006; 0.000; down	0.496; 0.152; 0.085; down	0.335; 0.113; 0.052; down	0.128; 0.358; 0.482; up	0.006; 0.040; 0.091; up
PRR6	proline rich 6	201161	0.978; 0.576; 0.361; down	0.859; 0.438; 0.324; down	0.173; 0.271; 0.443; up	0.200; 0.287; 0.402; up	0.566; 0.349; 0.174; down	0.633; 0.240; 0.094; down	0.174; 0.379; 0.533; up	0.062; 0.084; 0.162; up
ARNTL	aryl hydrocarbon receptor nuclear translocator-like	406	1.000; 0.620; 0.498; down	0.846; 0.421; 0.263; down	0.313; 0.278; 0.567; const	0.184; 0.293; 0.366; up	0.570; 0.328; 0.225; down	0.399; 0.274; 0.218; down	0.281; 0.246; 0.221; const	0.063; 0.114; 0.191; up
MYCN	v-myc myelocytomatosis viral related oncogene, neuroblastoma derived (avian)	4613	1.000; 0.410; 0.136; down	0.695; 0.255; 0.016; down	0.014; 0.012; 0.000; const	0.028; 0.018; 0.013; down	0.196; 0.066; 0.023; down	0.155; 0.059; 0.020; down	0.048; 0.487; 0.812; up	0.000; 0.029; 0.036; up
ALCAM	activated leukocyte cell adhesion molecule	214	0.697; 0.469; 0.371; down	1.000; 0.352; 0.148; down	0.208; 0.241; 0.354; const	0.307; 0.064; 0.000; down	0.318; 0.129; 0.060; down	0.708; 0.100; 0.003; down	0.148; 0.443; 0.495; up	0.324; 0.171; 0.059; down
LOC201164	similar to CG12314 gene product	201164	0.809; 0.486; 0.278; down	0.627; 0.343; 0.164; down	0.295; 0.185; 0.105; down	0.542; 0.063; 0.000; down	0.495; 0.267; 0.038; down	0.290; 0.071; 0.010; down	0.581; 0.811; 1.000; up	0.105; 0.408; 0.593; up
HN1	hematological and neurological expressed 1	51155	0.518; 0.503; 0.649; const	0.471; 0.218; 0.164; down	0.323; 0.203; 0.110; down	0.252; 0.243; 0.417; const	0.452; 0.254; 0.166; down	0.386; 0.081; 0.000; down	0.217; 0.753; 1.000; up	0.110; 0.337; 0.612; up
PGM2L1	phosphoglucomutase 2-like 1	283209	0.388; 0.627; 0.985; up	0.187; 0.364; 0.451; up	0.281; 0.072; 0.000; down	0.397; 0.149; 0.039; down	0.125; 0.136; 0.295; const	0.069; 0.220; 0.316; up	0.295; 0.773; 1.000; up	0.043; 0.294; 0.455; up
ENPP2	ectonucleotide pyrophosphatase/phosphodiesterase 2 (autotaxin)	5168	0.038; 0.624; 1.000; up	0.018; 0.316; 0.529; up	0.358; 0.149; 0.062; down	0.427; 0.108; 0.003; down	0.001; 0.011; 0.024; up	0.000; 0.001; 0.002; up	0.024; 0.009; 0.002; down	0.062; 0.053; 0.026; const
ANKRD28	ankyrin repeat domain 28	23243	0.247; 0.508; 0.701; up	0.131; 0.245; 0.358; up	0.711; 0.167; 0.072; down	1.000; 0.122; 0.000; down	0.095; 0.134; 0.270; up	0.010; 0.123; 0.304; up	0.270; 0.415; 0.453; up	0.087; 0.598; 0.941; up
NMNAT2	nicotinamide nucleotide adenylyltransferase 2	23057	0.939; 0.854; 0.742; const	0.770; 0.610; 0.485; const	0.005; 0.004; 0.000; const	0.010; 0.007; 0.005; down	0.044; 0.035; 0.095; const	0.007; 0.023; 0.079; up	0.095; 0.314; 0.521; up	0.000; 0.038; 0.122; up
PHACTR3	phosphatase and actin regulator 3	116154	0.893; 0.901; 1.000; const	0.793; 0.543; 0.483; down	0.042; 0.020; 0.000; down	0.030; 0.019; 0.014; down	0.104; 0.066; 0.039; down	0.063; 0.034; 0.021; down	0.101; 0.344; 0.540; up	0.000; 0.051; 0.118; up
AFF3	AF4/FMR2 family, member 3	3899	0.745; 0.893; 1.000; const	0.860; 0.463; 0.349; down	0.017; 0.026; 0.092; up	0.026; 0.017; 0.012; down	0.089; 0.097; 0.209; const	0.018; 0.042; 0.058; up	0.069; 0.290; 0.438; up	0.000; 0.117; 0.350; up
AP3B2	adaptor-related protein complex 3, beta 2 subunit	8120	0.602; 0.847; 1.000; up	0.536; 0.583; 0.650; const	0.015; 0.027; 0.096; up	0.008; 0.004; 0.001; down	0.101; 0.121; 0.185; const	0.122; 0.138; 0.148; const	0.185; 0.268; 0.346; up	0.009; 0.061; 0.134; up
ARL6	ADP-ribosylation factor-like 6	84100	0.469; 0.799; 1.000; up	0.363; 0.435; 0.551; const	0.074; 0.056; 0.162; const	0.049; 0.034; 0.015; down	0.148; 0.178; 0.214; const	0.154; 0.193; 0.249; up	0.193; 0.341; 0.473; up	0.000; 0.047; 0.125; up
PAP2D	phosphatidic acid phosphatase type 2	163404	0.598; 0.825; 1.000; up	0.546; 0.383; 0.304; down	0.061; 0.019; 0.000; down	0.017; 0.011; 0.008; down	0.332; 0.123; 0.028; down	0.352; 0.046; 0.012; down	0.177; 0.627; 0.877; up	0.000; 0.109; 0.291; up
ZNF195	zinc finger protein 195	7748	0.805; 0.696; 0.601; const	0.735; 0.525; 0.407; down	0.127; 0.114; 0.055; const	0.036; 0.057; 0.123; up	0.469; 0.331; 0.243; down	0.497; 0.341; 0.255; down	0.473; 0.826; 1.000; up	0.055; 0.284; 0.371; up
ELAVL1	ELAV (embryonic lethal, abnormal vision, Drosophila)-like 1 (Hu antigen R)	1994	0.501; 0.583; 0.683; const	0.366; 0.390; 0.262; const	0.052; 0.049; 0.007; const	0.000; 0.024; 0.053; up	0.288; 0.279; 0.435; const	0.156; 0.236; 0.338; up	0.435; 0.778; 1.000; up	0.007; 0.095; 0.183; up
CAMTA1	calmodulin binding transcription activator 1	23261	0.456; 0.690; 1.000; up	0.345; 0.488; 0.665; up	0.008; 0.021; 0.065; up	0.014; 0.008; 0.005; down	0.435; 0.254; 0.156; down	0.319; 0.216; 0.145; down	0.160; 0.448; 0.650; up	0.000; 0.101; 0.226; up
CXADR	coxsackie virus and adenovirus receptor	1525	0.599; 0.790; 1.000; up	0.474; 0.530; 0.588; const	0.089; 0.198; 0.255; up	0.002; 0.037; 0.065; up	0.490; 0.409; 0.283; const	0.416; 0.303; 0.136; down	0.283; 0.665; 0.742; up	0.255; 0.214; 0.167; const
TRIM24	tripartite motif-containing 24	8805	0.451; 0.828; 1.000; up	0.387; 0.440; 0.507; const	0.102; 0.061; 0.013; down	0.081; 0.031; 0.000; down	0.538; 0.474; 0.723; const	0.361; 0.399; 0.590; const	0.723; 0.672; 0.577; const	0.013; 0.071; 0.111; up
JMJD1C	jumonji domain containing 1C	221037	0.341; 0.627; 0.778; up	0.264; 0.252; 0.147; const	0.072; 0.049; 0.000; down	0.073; 0.100; 0.143; up	0.443; 0.344; 0.267; const	0.218; 0.369; 0.520; up	0.432; 0.839; 1.000; up	0.000; 0.278; 0.351; up
ESRRG	estrogen-related receptor gamma	2104	0.373; 0.794; 1.000; up	0.343; 0.400; 0.438; const	0.067; 0.068; 0.117; const	0.038; 0.009; 0.000; down	0.746; 0.404; 0.264; down	0.502; 0.244; 0.153; down	0.468; 0.818; 0.933; up	0.050; 0.081; 0.110; up
BCOR	BCL6 co-repressor	54880	0.337; 0.938; 1.000; up	0.362; 0.674; 0.777; up	0.060; 0.101; 0.203; up	0.097; 0.061; 0.016; down	0.183; 0.315; 0.398; up	0.194; 0.403; 0.501; up	0.398; 0.316; 0.222; const	0.056; 0.056; 0.000; const
PLEKHA6	pleckstrin homology domain containing, family A member 6	22874	0.255; 0.855; 1.000; up	0.199; 0.555; 0.670; up	0.009; 0.023; 0.087; up	0.019; 0.012; 0.009; down	0.192; 0.546; 0.719; up	0.212; 0.578; 0.789; up	0.719; 0.290; 0.222; down	0.000; 0.019; 0.024; up
BAMBI	BMP and activin membrane-bound inhibitor homolog (Xenopus laevis)	25805	0.977; 0.722; 0.512; down	0.761; 0.539; 0.449; down	0.061; 0.047; 0.145; const	0.061; 0.043; 0.029; down	0.472; 0.385; 0.326; const	0.471; 0.637; 1.000; up	0.382; 0.314; 0.260; const	0.004; 0.027; 0.059; up
TUB	tubby homolog (mouse)	7275	0.932; 0.813; 0.695; const	0.704; 0.527; 0.434; down	0.082; 0.116; 0.156; up	0.054; 0.059; 0.000; const	0.390; 0.508; 0.892; up	0.386; 0.592; 0.981; up	0.892; 0.865; 0.662; const	0.154; 0.212; 0.322; up
CD200	CD200 molecule	4345	0.544; 0.560; 0.629; const	0.460; 0.396; 0.315; const	0.053; 0.068; 0.115; up	0.000; 0.009; 0.020; up	0.339; 0.394; 0.661; const	0.274; 0.369; 0.488; up	0.661; 0.964; 1.000; up	0.059; 0.116; 0.196; up
PLCD4	phospholipase C, delta 4	84812	0.444; 0.515; 0.745; const	0.434; 0.294; 0.227; down	0.096; 0.130; 0.165; up	0.043; 0.017; 0.000; down	0.294; 0.385; 0.823; up	0.279; 0.374; 0.577; up	0.823; 0.882; 1.000; const	0.157; 0.234; 0.348; up
ZFP37	zinc finger protein 37 homolog (mouse)	7539	0.398; 0.515; 0.602; up	0.309; 0.366; 0.568; const	0.125; 0.138; 0.170; const	0.090; 0.039; 0.000; down	0.392; 0.463; 0.709; const	0.294; 0.391; 0.712; up	0.709; 0.865; 1.000; const	0.099; 0.205; 0.250; up
MLLT11	myeloid/lymphoid or mixed-lineage leukemia (trithorax homolog, Drosophila); translocated to, 11	10962	0.620; 0.798; 0.971; up	0.562; 0.556; 0.450; const	0.209; 0.175; 0.119; const	0.147; 0.059; 0.000; down	0.682; 0.643; 0.606; const	0.615; 0.600; 0.576; const	0.721; 0.923; 1.000; up	0.221; 0.217; 0.193; const
DKFZP686A01247	DKFZP686A01247 protein	22998	0.680; 0.864; 1.000; up	0.647; 0.656; 0.528; const	0.048; 0.100; 0.166; up	0.020; 0.009; 0.000; down	0.504; 0.703; 0.831; up	0.543; 0.585; 0.360; const	0.748; 0.523; 0.467; down	0.091; 0.088; 0.072; const
MMD	monocyte to macrophage differentiation-associated	23531	0.518; 0.602; 0.701; const	0.403; 0.393; 0.333; const	0.000; 0.196; 0.237; up	0.011; 0.174; 0.235; up	0.613; 0.600; 0.523; const	0.406; 0.574; 0.666; up	0.681; 0.866; 1.000; up	0.223; 0.270; 0.395; const
DUSP6	dual specificity phosphatase 6	1848	0.240; 0.596; 0.769; up	0.217; 0.380; 0.448; up	0.066; 0.129; 0.178; up	0.045; 0.064; 0.092; up	0.279; 0.433; 0.571; up	0.240; 0.449; 0.739; up	0.359; 0.831; 1.000; up	0.127; 0.267; 0.349; up
RGS16	regulator of G-protein signaling 16	6004	0.417; 0.496; 1.000; const	0.370; 0.260; 0.139; down	0.056; 0.072; 0.165; up	0.018; 0.023; 0.069; up	0.198; 0.554; 0.914; up	0.238; 0.397; 0.569; up	0.265; 0.055; 0.034; down	0.028; 0.013; 0.004; down
ATP6V0A2	ATPase, H+ transporting, lysosomal V0 subunit a2	23545	0.366; 0.583; 1.000; up	0.336; 0.354; 0.614; const	0.088; 0.089; 0.220; const	0.162; 0.053; 0.000; down	0.499; 0.435; 0.265; const	0.503; 0.397; 0.249; const	0.334; 0.378; 0.429; const	0.011; 0.054; 0.093; up
PDK1	pyruvate dehydrogenase kinase, isozyme 1	5163	0.577; 0.648; 1.000; const	0.544; 0.414; 0.137; const	0.063; 0.128; 0.176; up	0.114; 0.084; 0.040; down	0.117; 0.162; 0.253; up	0.075; 0.072; 0.170; const	0.049; 0.040; 0.016; const	0.109; 0.077; 0.024; down
C3orf32	chromosome 3 open reading frame 32	51066	0.385; 0.522; 1.000; up	0.356; 0.264; 0.079; down	0.009; 0.023; 0.092; up	0.018; 0.011; 0.008; down	0.026; 0.021; 0.014; const	0.012; 0.019; 0.034; up	0.031; 0.035; 0.045; const	0.000; 0.018; 0.023; up
GPR35	G protein-coupled receptor 35	2859	0.010; 0.450; 1.000; up	0.001; 0.216; 0.464; up	0.015; 0.022; 0.065; up	0.031; 0.020; 0.014; down	0.044; 0.072; 0.138; up	0.021; 0.055; 0.104; up	0.052; 0.060; 0.077; const	0.000; 0.031; 0.039; up
AQP1	aquaporin 1 (Colton blood group)	358	0.093; 0.467; 1.000; up	0.122; 0.289; 0.455; up	0.341; 0.081; 0.000; down	0.381; 0.099; 0.014; down	0.140; 0.187; 0.318; up	0.070; 0.107; 0.203; up	0.236; 0.201; 0.148; const	0.000; 0.033; 0.041; up
C5orf16	chromosome 5 open reading frame 16	285613	0.371; 0.718; 1.000; up	0.500; 0.465; 0.267; const	0.157; 0.224; 0.361; up	0.114; 0.079; 0.024; down	0.023; 0.176; 0.460; up	0.065; 0.206; 0.309; up	0.460; 0.360; 0.239; const	0.361; 0.357; 0.428; const
C6orf137	chromosome 6 open reading frame 137	441151	0.261; 0.604; 1.000; up	0.212; 0.339; 0.444; up	0.010; 0.025; 0.038; up	0.010; 0.004; 0.000; down	0.114; 0.135; 0.195; const	0.120; 0.130; 0.174; const	0.195; 0.348; 0.435; up	0.028; 0.053; 0.086; up
TTC9	tetratricopeptide repeat domain 9	23508	0.159; 0.655; 1.000; up	0.108; 0.348; 0.474; up	0.005; 0.016; 0.062; up	0.011; 0.007; 0.005; down	0.086; 0.206; 0.238; up	0.099; 0.171; 0.226; up	0.228; 0.209; 0.159; const	0.000; 0.028; 0.067; up
BCL2	B-cell CLL/lymphoma 2	596	0.201; 0.581; 1.000; up	0.242; 0.429; 0.584; up	0.023; 0.031; 0.063; up	0.020; 0.017; 0.000; const	0.176; 0.249; 0.314; up	0.101; 0.260; 0.357; up	0.314; 0.378; 0.511; const	0.035; 0.150; 0.259; up
ARHGEF7	Rho guanine nucleotide exchange factor (GEF) 7	8874	0.214; 0.522; 1.000; up	0.115; 0.244; 0.467; up	0.013; 0.011; 0.000; const	0.025; 0.016; 0.011; down	0.036; 0.030; 0.020; const	0.017; 0.027; 0.049; up	0.043; 0.127; 0.196; up	0.000; 0.051; 0.120; up
TRO	trophinin	7216	0.568; 0.746; 1.000; up	0.456; 0.539; 0.799; const	0.000; 0.185; 0.288; up	0.086; 0.161; 0.268; up	0.317; 0.402; 0.771; up	0.240; 0.427; 0.610; up	0.771; 0.650; 0.423; const	0.288; 0.303; 0.410; const
TSHZ3	teashirt zinc finger homeobox 3	57616	0.078; 0.609; 0.844; up	0.084; 0.464; 0.678; up	0.096; 0.037; 0.024; down	0.116; 0.009; 0.000; down	0.064; 0.242; 0.702; up	0.017; 0.182; 0.434; up	0.702; 0.773; 1.000; const	0.027; 0.094; 0.112; up
DPP6	dipeptidyl-peptidase 6	1804	0.244; 0.642; 1.000; up	0.145; 0.292; 0.422; up	0.010; 0.010; 0.021; const	0.020; 0.012; 0.009; down	0.028; 0.181; 0.542; up	0.013; 0.198; 0.445; up	0.542; 0.187; 0.037; down	0.000; 0.035; 0.057; up
CORIN	corin, serine peptidase	10699	0.070; 0.632; 1.000; up	0.058; 0.117; 0.237; up	0.010; 0.009; 0.000; const	0.021; 0.013; 0.009; down	0.030; 0.101; 0.192; up	0.014; 0.034; 0.092; up	0.192; 0.134; 0.034; down	0.000; 0.079; 0.115; up
CALCA	calcitonin-related polypeptide alpha	796	0.001; 0.439; 1.000; up	0.000; 0.023; 0.043; up	0.001; 0.001; 0.003; const	0.002; 0.001; 0.001; down	0.005; 0.105; 0.162; up	0.003; 0.103; 0.243; up	0.162; 0.056; 0.003; down	0.001; 0.002; 0.003; up
OSBPL10	oxysterol binding protein-like 10	114884	0.016; 0.701; 1.000; up	0.000; 0.185; 0.271; up	0.008; 0.015; 0.047; up	0.016; 0.010; 0.007; down	0.141; 0.350; 0.505; up	0.112; 0.178; 0.249; up	0.378; 0.092; 0.027; down	0.000; 0.017; 0.021; up
XPNPEP1	X-prolyl aminopeptidase (aminopeptidase P) 1, soluble	7511	0.010; 0.637; 1.000; up	0.000; 0.331; 0.548; up	0.026; 0.207; 0.362; up	0.038; 0.070; 0.147; up	0.136; 0.301; 0.465; up	0.191; 0.340; 0.450; up	0.465; 0.582; 0.734; up	0.362; 0.333; 0.259; const
GNG2	guanine nucleotide binding protein (G protein), gamma 2	54331	0.126; 0.773; 1.000; up	0.087; 0.359; 0.488; up	0.087; 0.229; 0.350; up	0.078; 0.066; 0.000; const	0.117; 0.418; 0.719; up	0.095; 0.348; 0.544; up	0.719; 0.706; 0.664; const	0.350; 0.418; 0.556; const
MAGED2	melanoma antigen family D, 2	10916	0.299; 0.652; 1.000; up	0.265; 0.348; 0.568; up	0.255; 0.256; 0.401; const	0.204; 0.108; 0.000; down	0.277; 0.362; 0.669; up	0.213; 0.435; 0.575; up	0.669; 0.715; 0.879; const	0.401; 0.383; 0.538; const
LOC92196	hypothetical protein LOC92196	92196	0.011; 0.610; 1.000; up	0.001; 0.263; 0.524; up	0.018; 0.016; 0.000; const	0.036; 0.023; 0.016; down	0.052; 0.403; 0.841; up	0.025; 0.302; 0.628; up	0.841; 0.278; 0.111; down	0.000; 0.037; 0.046; up
FNDC5	fibronectin type III domain containing 5	252995	0.009; 0.470; 0.857; up	0.000; 0.143; 0.205; up	0.014; 0.012; 0.000; const	0.028; 0.018; 0.012; down	0.040; 0.318; 1.000; up	0.019; 0.216; 0.550; up	1.000; 0.517; 0.249; down	0.000; 0.028; 0.035; up
MMP28	matrix metallopeptidase 28	79148	0.016; 0.397; 0.632; up	0.001; 0.130; 0.198; up	0.026; 0.023; 0.000; const	0.053; 0.034; 0.024; down	0.075; 0.192; 0.580; up	0.035; 0.115; 0.307; up	0.580; 0.822; 1.000; up	0.000; 0.054; 0.068; up
UBL3	ubiquitin-like 3	5412	0.062; 0.591; 1.000; up	0.000; 0.303; 0.432; up	0.177; 0.133; 0.058; const	0.259; 0.180; 0.100; down	0.193; 0.301; 0.484; up	0.011; 0.304; 0.580; up	0.484; 0.663; 0.738; up	0.058; 0.537; 0.705; up
SCD	stearoyl-CoA desaturase (delta-9-desaturase)	6319	0.392; 0.879; 1.000; up	0.302; 0.511; 0.632; up	0.004; 0.332; 0.421; up	0.000; 0.389; 0.658; up	0.088; 0.343; 0.547; up	0.049; 0.383; 0.601; up	0.547; 0.480; 0.208; const	0.421; 0.358; 0.257; const
HOXD4	homeobox D4	3233	0.009; 0.558; 1.000; up	0.000; 0.345; 0.481; up	0.015; 0.080; 0.211; up	0.031; 0.020; 0.014; down	0.045; 0.096; 0.196; up	0.021; 0.086; 0.192; up	0.084; 0.070; 0.051; const	0.211; 0.126; 0.037; down
SCGN	secretagogin, EF-hand calcium binding protein	10590	0.038; 0.645; 1.000; up	0.058; 0.136; 0.247; up	0.013; 0.011; 0.000; const	0.026; 0.017; 0.012; down	0.037; 0.043; 0.089; const	0.017; 0.028; 0.049; up	0.089; 0.125; 0.208; up	0.000; 0.026; 0.033; up
CCBE1	collagen and calcium binding EGF domains 1	147372	0.017; 0.552; 1.000; up	0.001; 0.229; 0.421; up	0.059; 0.090; 0.262; up	0.128; 0.047; 0.024; down	0.078; 0.151; 0.264; up	0.036; 0.132; 0.201; up	0.264; 0.108; 0.088; down	0.000; 0.055; 0.069; up
PRKCH	protein kinase C, eta	5583	0.090; 0.595; 1.000; up	0.060; 0.267; 0.342; up	0.005; 0.115; 0.174; up	0.000; 0.028; 0.040; up	0.041; 0.394; 0.519; up	0.049; 0.304; 0.372; up	0.286; 0.117; 0.048; down	0.100; 0.090; 0.058; const
PGM1	phosphoglucomutase 1	5236	0.284; 0.673; 1.000; up	0.220; 0.313; 0.492; up	0.064; 0.377; 0.528; up	0.066; 0.175; 0.320; up	0.333; 0.560; 0.708; up	0.236; 0.432; 0.595; up	0.708; 0.587; 0.381; const	0.528; 0.427; 0.387; const
PAPSS1	3'-phosphoadenosine 5'-phosphosulfate synthase 1	9061	0.485; 0.682; 0.950; up	0.303; 0.504; 0.629; up	0.233; 0.520; 0.670; up	0.092; 0.366; 0.534; up	0.628; 0.659; 0.773; const	0.427; 0.598; 0.672; up	0.773; 0.795; 0.945; const	0.464; 0.857; 1.000; up
NEBL	nebulette	10529	0.264; 0.512; 0.623; up	0.137; 0.192; 0.249; up	0.119; 0.261; 0.372; up	0.068; 0.061; 0.036; const	0.022; 0.376; 0.979; up	0.000; 0.176; 0.266; up	0.979; 0.864; 0.596; const	0.159; 0.256; 0.380; up
B4GALNT1	beta-1,4-N-acetyl-galactosaminyl transferase 1	2583	0.390; 0.712; 0.960; up	0.337; 0.445; 0.701; up	0.001; 0.203; 0.396; up	0.266; 0.167; 0.040; down	0.699; 0.675; 1.000; const	0.677; 0.486; 0.248; down	0.607; 0.600; 0.479; const	0.132; 0.108; 0.000; const
CCNA1	cyclin A1	8900	0.006; 0.354; 0.507; up	0.017; 0.100; 0.158; up	0.010; 0.009; 0.000; const	0.021; 0.013; 0.009; down	0.212; 0.642; 0.881; up	0.209; 0.395; 0.504; up	0.624; 0.912; 1.000; up	0.000; 0.021; 0.027; up
ENO3	enolase 3 (beta, muscle)	2027	0.077; 0.429; 0.616; up	0.188; 0.263; 0.423; up	0.230; 0.255; 0.339; const	0.137; 0.093; 0.000; down	0.447; 0.630; 1.000; up	0.379; 0.493; 0.816; up	0.270; 0.164; 0.100; down	0.339; 0.184; 0.156; down
KIAA1458	KIAA1458	57606	0.481; 0.736; 1.000; up	0.416; 0.435; 0.550; const	0.501; 0.264; 0.000; down	0.638; 0.252; 0.106; down	0.940; 0.599; 0.427; down	0.714; 0.449; 0.354; down	0.427; 0.740; 0.907; up	0.000; 0.282; 0.426; up
SGK	serum/glucocorticoid regulated kinase	6446	0.618; 0.879; 1.000; up	0.430; 0.306; 0.200; down	0.375; 0.152; 0.042; down	0.395; 0.118; 0.088; down	0.646; 0.574; 0.301; const	0.717; 0.518; 0.355; down	0.301; 0.200; 0.049; down	0.042; 0.167; 0.343; up
APC	adenomatous polyposis coli	324	0.242; 0.718; 1.000; up	0.293; 0.409; 0.482; up	0.541; 0.197; 0.009; down	0.635; 0.084; 0.000; down	0.497; 0.553; 0.650; const	0.152; 0.414; 0.535; up	0.583; 0.545; 0.403; const	0.009; 0.191; 0.222; up
FAM43A	family with sequence similarity 43, member A	131583	0.009; 0.426; 1.000; up	0.011; 0.223; 0.341; up	0.031; 0.069; 0.112; up	0.040; 0.043; 0.000; const	0.276; 0.109; 0.059; down	0.263; 0.074; 0.007; down	0.059; 0.126; 0.179; up	0.077; 0.134; 0.177; up
TRIB2	tribbles homolog 2 (Drosophila)	28951	0.106; 0.293; 0.573; up	0.108; 0.193; 0.443; up	0.097; 0.130; 0.205; up	0.112; 0.053; 0.000; down	0.397; 0.211; 0.149; down	0.345; 0.172; 0.121; down	0.268; 0.848; 1.000; up	0.205; 0.266; 0.351; up
DBC1	deleted in bladder cancer 1	1620	0.055; 0.110; 0.264; up	0.017; 0.043; 0.079; up	0.010; 0.009; 0.000; const	0.021; 0.013; 0.009; down	0.164; 0.162; 0.215; const	0.131; 0.062; 0.018; down	0.150; 0.645; 1.000; up	0.000; 0.021; 0.027; up
STARD4	StAR-related lipid transfer (START) domain containing 4	134429	0.079; 0.358; 0.609; up	0.055; 0.075; 0.114; up	0.091; 0.137; 0.215; up	0.089; 0.042; 0.000; down	0.407; 0.282; 0.171; down	0.278; 0.202; 0.120; down	0.309; 0.596; 1.000; up	0.215; 0.221; 0.253; const
RGS13	regulator of G-protein signaling 13	6003	0.002; 0.309; 0.739; up	0.000; 0.003; 0.008; up	0.003; 0.003; 0.000; const	0.006; 0.004; 0.003; down	0.133; 0.270; 0.725; up	0.063; 0.041; 0.011; down	0.725; 0.912; 1.000; up	0.000; 0.006; 0.008; up
LHFPL2	lipoma HMGIC fusion partner-like 2	10184	0.078; 0.731; 1.000; up	0.119; 0.411; 0.515; up	0.141; 0.230; 0.327; up	0.141; 0.109; 0.267; const	0.063; 0.387; 0.547; up	0.000; 0.583; 0.817; up	0.405; 0.589; 0.770; up	0.204; 0.195; 0.143; const
RAPGEF4	Rap guanine nucleotide exchange factor (GEF) 4	11069	0.188; 0.629; 0.807; up	0.158; 0.287; 0.387; up	0.042; 0.053; 0.102; up	0.017; 0.008; 0.000; down	0.116; 0.359; 0.530; up	0.085; 0.529; 1.000; up	0.407; 0.190; 0.083; down	0.042; 0.054; 0.079; up
FAM63B	family with sequence similarity 63, member B	54629	0.088; 0.584; 0.876; up	0.010; 0.261; 0.306; up	0.000; 0.110; 0.139; up	0.037; 0.185; 0.259; up	0.143; 0.318; 0.424; up	0.113; 0.572; 1.000; up	0.424; 0.194; 0.164; down	0.131; 0.132; 0.172; const
KLHDC8B	kelch domain containing 8B	200942	0.224; 0.551; 0.688; up	0.218; 0.378; 0.461; up	0.039; 0.174; 0.264; up	0.045; 0.083; 0.175; up	0.268; 0.519; 0.838; up	0.239; 0.579; 1.000; up	0.838; 0.558; 0.503; down	0.264; 0.438; 0.620; up
PHTF1	putative homeodomain transcription factor 1	10745	0.204; 0.658; 0.856; up	0.216; 0.414; 0.591; up	0.172; 0.259; 0.315; up	0.070; 0.149; 0.229; up	0.635; 0.714; 0.995; const	0.375; 0.725; 0.999; up	0.995; 0.859; 0.793; const	0.282; 0.403; 0.503; up
ZBED5	zinc finger, BED-type containing 5	58486	0.181; 0.697; 0.864; up	0.129; 0.503; 0.650; up	0.027; 0.291; 0.366; up	0.000; 0.143; 0.211; up	0.173; 0.634; 0.829; up	0.114; 0.689; 1.000; up	0.829; 0.369; 0.343; down	0.366; 0.294; 0.105; const
FKBP1B	FK506 binding protein 1B, 12.6 kDa	2281	0.155; 0.545; 0.888; up	0.115; 0.316; 0.408; up	0.077; 0.267; 0.464; up	0.015; 0.148; 0.245; up	0.269; 0.543; 0.655; up	0.258; 0.742; 1.000; up	0.633; 0.428; 0.330; down	0.464; 0.321; 0.237; down
MEIS2	Meis homeobox 2	4212	0.349; 0.514; 0.609; up	0.274; 0.339; 0.422; const	0.100; 0.233; 0.280; up	0.067; 0.310; 0.461; up	0.316; 0.521; 0.762; up	0.210; 0.592; 0.927; up	0.762; 0.851; 1.000; const	0.244; 0.387; 0.404; up
VPS13D	vacuolar protein sorting 13 homolog D (S. cerevisiae)	55187	0.093; 0.668; 0.938; up	0.072; 0.407; 0.605; up	0.054; 0.379; 0.637; up	0.133; 0.268; 0.357; up	0.062; 0.488; 0.971; up	0.000; 0.521; 0.981; up	0.971; 0.333; 0.201; down	0.637; 0.826; 1.000; up
ADD3	adducin 3 (gamma)	120	0.000; 0.378; 0.666; up	0.009; 0.285; 0.440; up	0.022; 0.219; 0.370; up	0.022; 0.105; 0.155; up	0.054; 0.369; 0.747; up	0.069; 0.398; 0.664; up	0.747; 0.737; 1.000; const	0.370; 0.365; 0.514; const
C7	complement component 7	730	0.347; 0.412; 0.472; const	0.298; 0.234; 0.165; const	0.077; 0.064; 0.041; const	0.038; 0.015; 0.000; down	0.464; 0.501; 0.885; const	0.340; 0.479; 0.819; up	0.885; 0.787; 0.594; const	0.041; 0.065; 0.099; up
ARHGAP28	Rho GTPase activating protein 28	79822	0.084; 0.229; 0.245; up	0.093; 0.135; 0.160; up	0.007; 0.034; 0.064; up	0.005; 0.003; 0.000; down	0.176; 0.477; 1.000; up	0.155; 0.281; 0.492; up	1.000; 0.664; 0.366; down	0.004; 0.045; 0.061; up
KIAA0644	KIAA0644 gene product	9865	0.028; 0.050; 0.070; up	0.027; 0.021; 0.042; const	0.001; 0.001; 0.002; const	0.002; 0.001; 0.001; down	0.100; 0.138; 0.249; up	0.063; 0.094; 0.132; up	0.249; 0.773; 1.000; up	0.000; 0.064; 0.145; up
FAM13A1	family with sequence similarity 13, member A1	10144	0.073; 0.145; 0.182; up	0.002; 0.106; 0.142; up	0.019; 0.018; 0.048; const	0.025; 0.022; 0.001; const	0.206; 0.312; 0.463; up	0.218; 0.306; 0.429; up	0.463; 0.822; 1.000; up	0.048; 0.081; 0.105; up
SPRY1	sprouty homolog 1, antagonist of FGF signaling (Drosophila)	10252	0.087; 0.243; 0.298; up	0.070; 0.112; 0.134; up	0.002; 0.048; 0.094; up	0.000; 0.008; 0.020; up	0.267; 0.464; 0.708; up	0.257; 0.373; 0.490; up	0.708; 0.858; 1.000; const	0.094; 0.354; 0.483; up
PPFIBP2	PTPRF interacting protein, binding protein 2 (liprin beta 2)	8495	0.132; 0.126; 0.080; const	0.088; 0.049; 0.039; down	0.004; 0.004; 0.000; const	0.008; 0.005; 0.004; down	0.315; 0.417; 0.783; up	0.288; 0.420; 0.784; up	0.783; 0.874; 1.000; const	0.000; 0.019; 0.051; up
FLJ41603	FLJ41603 protein	389337	0.125; 0.187; 0.224; up	0.113; 0.088; 0.036; const	0.000; 0.075; 0.195; up	0.012; 0.017; 0.057; up	0.139; 0.260; 0.467; up	0.186; 0.203; 0.339; const	0.467; 0.734; 1.000; up	0.195; 0.240; 0.296; const
TP53BP1	tumor protein p53 binding protein 1	7158	0.405; 0.707; 0.833; up	0.217; 0.370; 0.519; up	0.069; 0.370; 0.489; up	0.000; 0.147; 0.239; up	0.580; 0.698; 1.000; const	0.315; 0.620; 0.913; up	1.000; 0.684; 0.169; down	0.489; 0.564; 0.726; const
DKK2	dickkopf homolog 2 (Xenopus laevis)	27123	0.049; 0.423; 0.569; up	0.050; 0.184; 0.223; up	0.058; 0.254; 0.297; up	0.013; 0.053; 0.107; up	0.240; 0.455; 0.810; up	0.171; 0.321; 0.532; up	0.810; 0.516; 0.332; down	0.291; 0.798; 1.000; up
C20orf52	chromosome 20 open reading frame 52	140823	0.205; 0.479; 0.568; up	0.133; 0.253; 0.423; up	0.119; 0.340; 0.462; up	0.033; 0.249; 0.451; up	0.681; 0.847; 1.000; const	0.359; 0.638; 0.769; up	1.000; 0.823; 0.699; const	0.462; 0.242; 0.154; down
ECH1	enoyl Coenzyme A hydratase 1, peroxisomal	1891	0.307; 0.507; 0.670; up	0.203; 0.321; 0.507; up	0.132; 0.378; 0.635; up	0.020; 0.084; 0.128; up	0.630; 0.867; 0.999; up	0.495; 0.742; 0.916; up	0.977; 0.758; 0.529; const	0.635; 0.471; 0.426; down
MMEL1	membrane metallo-endopeptidase-like 1	79258	0.251; 0.375; 0.546; up	0.142; 0.219; 0.388; up	0.022; 0.086; 0.136; up	0.082; 0.095; 0.225; const	0.263; 0.592; 0.821; up	0.362; 0.512; 0.926; up	0.821; 0.593; 0.212; down	0.045; 0.071; 0.102; up
HIVEP2	human immunodeficiency virus type I enhancer binding protein 2	3097	0.044; 0.297; 0.466; up	0.000; 0.171; 0.282; up	0.114; 0.083; 0.052; down	0.239; 0.141; 0.029; down	0.218; 0.474; 0.668; up	0.149; 0.369; 0.564; up	0.668; 0.904; 1.000; up	0.076; 0.195; 0.235; up
C1orf76	chromosome 1 open reading frame 76	148753	0.134; 0.354; 0.520; up	0.120; 0.194; 0.289; up	0.021; 0.042; 0.067; up	0.009; 0.011; 0.018; const	0.312; 0.547; 0.681; up	0.327; 0.757; 1.000; up	0.681; 0.566; 0.510; const	0.034; 0.052; 0.070; up
COLEC11	collectin sub-family member 11	78989	0.296; 0.389; 0.440; up	0.264; 0.238; 0.209; const	0.075; 0.062; 0.043; const	0.030; 0.012; 0.000; down	0.407; 0.554; 0.824; up	0.381; 0.701; 1.000; up	0.824; 0.811; 0.710; const	0.043; 0.091; 0.146; up
ARMC9	armadillo repeat containing 9	80210	0.068; 0.310; 0.396; up	0.024; 0.197; 0.267; up	0.059; 0.153; 0.243; up	0.021; 0.029; 0.059; up	0.241; 0.592; 0.781; up	0.203; 0.706; 1.000; up	0.662; 0.541; 0.341; const	0.141; 0.148; 0.226; const
NEK3	NIMA (never in mitosis gene a)-related kinase 3	4752	0.354; 0.653; 0.791; up	0.332; 0.513; 0.662; up	0.203; 0.209; 0.325; const	0.129; 0.067; 0.000; down	0.550; 0.619; 0.711; const	0.634; 0.790; 1.000; const	0.711; 0.726; 0.847; const	0.187; 0.379; 0.523; up
MAFB	v-maf musculoaponeurotic fibrosarcoma oncogene homolog B (avian)	9935	0.254; 0.680; 1.000; up	0.189; 0.408; 0.625; up	0.005; 0.027; 0.070; up	0.009; 0.006; 0.004; down	0.206; 0.529; 0.862; up	0.173; 0.424; 0.992; up	0.862; 0.321; 0.180; down	0.000; 0.020; 0.048; up
INSIG1	insulin induced gene 1	3638	0.172; 0.443; 0.567; up	0.135; 0.177; 0.214; up	0.055; 0.051; 0.000; const	0.092; 0.073; 0.051; const	0.139; 0.356; 0.778; up	0.098; 0.404; 1.000; up	0.778; 0.373; 0.308; down	0.034; 0.099; 0.147; up
ARMCX1	armadillo repeat containing, X-linked 1	51309	0.148; 0.369; 0.615; up	0.146; 0.258; 0.346; up	0.284; 0.176; 0.150; down	0.334; 0.081; 0.000; down	0.290; 0.367; 0.661; up	0.175; 0.342; 0.682; up	0.661; 0.743; 1.000; const	0.150; 0.349; 0.431; up
WNT3	wingless-type MMTV integration site family, member 3	7473	0.022; 0.350; 0.539; up	0.065; 0.193; 0.339; up	0.262; 0.155; 0.109; down	0.356; 0.207; 0.131; down	0.315; 0.365; 0.756; const	0.094; 0.267; 0.539; up	0.756; 0.684; 0.381; const	0.118; 0.418; 0.506; up
LOC120376	hypothetical protein LOC120376	120376	0.006; 0.182; 0.384; up	0.000; 0.062; 0.151; up	0.009; 0.046; 0.069; up	0.019; 0.012; 0.008; down	0.028; 0.469; 1.000; up	0.013; 0.358; 0.732; up	1.000; 0.160; 0.043; down	0.069; 0.051; 0.025; down
TSLP	thymic stromal lymphopoietin	85480	0.004; 0.168; 0.410; up	0.000; 0.059; 0.155; up	0.103; 0.111; 0.206; const	0.048; 0.054; 0.096; const	0.115; 0.380; 1.000; up	0.075; 0.291; 0.566; up	1.000; 0.842; 0.680; const	0.206; 0.281; 0.365; up
IL20RA	interleukin 20 receptor, alpha	53832	0.106; 0.089; 0.016; const	0.129; 0.018; 0.006; down	0.017; 0.015; 0.000; const	0.035; 0.022; 0.016; down	0.111; 0.240; 0.652; up	0.066; 0.116; 0.271; up	0.652; 0.790; 1.000; const	0.000; 0.035; 0.044; up
ACAT2	acetyl-Coenzyme A acetyltransferase 2	39	0.857; 0.587; 0.337; down	0.542; 0.298; 0.191; down	0.325; 0.238; 0.021; down	0.382; 0.179; 0.000; down	1.000; 0.544; 0.169; down	0.849; 0.332; 0.121; down	0.169; 0.504; 0.875; up	0.021; 0.172; 0.235; up
RBMX	RNA binding motif protein, X-linked	27316	0.877; 0.586; 0.410; down	0.752; 0.365; 0.282; down	0.439; 0.236; 0.000; down	0.526; 0.194; 0.025; down	1.000; 0.598; 0.300; down	0.938; 0.461; 0.226; down	0.300; 0.613; 0.849; up	0.000; 0.155; 0.258; up
DHCR24	24-dehydrocholesterol reductase	1718	0.748; 0.602; 0.416; const	0.598; 0.335; 0.259; down	0.348; 0.210; 0.000; down	0.497; 0.258; 0.054; down	0.911; 0.556; 0.108; down	0.771; 0.421; 0.029; down	0.108; 0.525; 1.000; up	0.000; 0.178; 0.358; up
UCK2	uridine-cytidine kinase 2	7371	0.665; 0.518; 0.434; const	0.653; 0.379; 0.357; down	0.423; 0.278; 0.011; down	0.529; 0.290; 0.194; down	1.000; 0.515; 0.207; down	0.849; 0.286; 0.088; down	0.207; 0.390; 0.552; up	0.011; 0.099; 0.227; up
ZWILCH	Zwilch, kinetochore associated, homolog (Drosophila)	55055	0.578; 0.571; 0.403; const	0.545; 0.374; 0.285; down	0.588; 0.312; 0.003; down	0.744; 0.345; 0.060; down	1.000; 0.617; 0.188; down	0.804; 0.436; 0.130; down	0.188; 0.354; 0.605; up	0.003; 0.119; 0.232; up
METAP2	methionyl aminopeptidase 2	10988	0.598; 0.529; 0.435; const	0.425; 0.293; 0.229; down	0.315; 0.249; 0.000; const	0.570; 0.270; 0.144; down	0.731; 0.522; 0.353; down	0.518; 0.406; 0.307; const	0.532; 0.895; 1.000; up	0.000; 0.326; 0.491; up
SFRS2	splicing factor, arginine/serine-rich 2	6427	0.967; 0.656; 0.482; down	0.715; 0.406; 0.311; down	0.568; 0.348; 0.000; down	0.796; 0.384; 0.148; down	1.000; 0.703; 0.477; down	0.964; 0.622; 0.481; down	0.503; 0.747; 0.906; up	0.000; 0.165; 0.271; up
POP7	processing of precursor 7, ribonuclease P/MRP subunit (S. cerevisiae)	10248	0.587; 0.302; 0.150; down	0.444; 0.166; 0.091; down	0.743; 0.430; 0.000; down	0.992; 0.478; 0.236; down	1.000; 0.494; 0.173; down	0.785; 0.255; 0.004; down	0.173; 0.384; 0.627; up	0.000; 0.145; 0.328; up
OBFC2B	oligonucleotide/oligosaccharide-binding fold containing 2B	79035	0.988; 0.614; 0.398; down	0.854; 0.313; 0.096; down	0.447; 0.304; 0.000; down	0.872; 0.541; 0.262; down	1.000; 0.488; 0.300; down	0.908; 0.324; 0.132; down	0.315; 0.553; 0.803; up	0.000; 0.382; 0.545; up
DNMT3A	DNA (cytosine-5-)-methyltransferase 3 alpha	1788	0.831; 0.690; 0.513; const	0.760; 0.410; 0.296; down	0.157; 0.165; 0.259; const	0.147; 0.072; 0.000; down	0.898; 0.768; 0.699; const	0.672; 0.588; 0.502; const	0.819; 0.952; 1.000; const	0.144; 0.235; 0.260; up
PLCXD3	phosphatidylinositol-specific phospholipase C, X domain containing 3	345557	0.362; 0.348; 0.312; const	0.369; 0.205; 0.156; down	0.056; 0.024; 0.008; down	0.037; 0.003; 0.000; down	0.675; 0.412; 0.293; down	0.392; 0.343; 0.184; const	0.547; 0.867; 1.000; up	0.008; 0.049; 0.102; up
ITGA9	integrin, alpha 9	3680	0.623; 0.440; 0.354; down	0.638; 0.272; 0.174; down	0.154; 0.073; 0.000; down	0.107; 0.020; 0.001; down	0.834; 0.530; 0.315; down	0.720; 0.339; 0.195; down	0.672; 0.685; 1.000; const	0.000; 0.039; 0.093; up
RCC2	regulator of chromosome condensation 2	55920	0.755; 0.520; 0.402; down	0.654; 0.342; 0.227; down	0.213; 0.186; 0.031; const	0.268; 0.104; 0.000; down	0.780; 0.555; 0.389; down	0.695; 0.500; 0.345; down	0.575; 0.816; 1.000; up	0.031; 0.214; 0.317; up
TBPL1	TBP-like 1	9519	0.625; 0.606; 0.507; const	0.563; 0.392; 0.263; down	0.204; 0.160; 0.077; const	0.196; 0.078; 0.000; down	0.934; 0.613; 0.440; down	0.671; 0.318; 0.148; down	0.710; 0.900; 1.000; up	0.077; 0.195; 0.301; up
RPP25	ribonuclease P/MRP 25kDa subunit	54913	0.763; 0.610; 0.483; const	0.888; 0.388; 0.371; down	0.289; 0.169; 0.000; down	0.476; 0.183; 0.012; down	0.770; 0.607; 0.491; const	0.710; 0.352; 0.267; down	0.891; 0.808; 0.642; const	0.000; 0.118; 0.207; up
KIAA1509	KIAA1509	440193	0.452; 0.180; 0.086; down	0.376; 0.076; 0.016; down	0.016; 0.014; 0.000; const	0.032; 0.020; 0.014; down	0.375; 0.283; 0.184; const	0.328; 0.185; 0.090; down	0.505; 0.825; 1.000; up	0.000; 0.038; 0.063; up
C1orf19	chromosome 1 open reading frame 19	116461	0.703; 0.549; 0.404; const	0.559; 0.293; 0.139; down	0.426; 0.245; 0.000; down	0.466; 0.190; 0.097; down	0.928; 0.748; 0.623; const	0.683; 0.480; 0.252; down	0.674; 0.767; 1.000; const	0.000; 0.273; 0.497; up
SEPHS1	selenophosphate synthetase 1	22929	0.528; 0.422; 0.346; const	0.410; 0.258; 0.199; down	0.335; 0.288; 0.000; const	0.452; 0.296; 0.091; down	0.687; 0.615; 0.467; const	0.507; 0.451; 0.278; const	0.893; 0.890; 0.754; const	0.000; 0.209; 0.290; up
BCR	breakpoint cluster region	613	0.580; 0.392; 0.337; down	0.377; 0.214; 0.158; down	0.000; 0.036; 0.120; up	0.304; 0.226; 0.154; down	0.365; 0.347; 0.558; const	0.235; 0.279; 0.442; const	0.558; 0.723; 1.000; up	0.016; 0.147; 0.236; up
UBE2E1	ubiquitin-conjugating enzyme E2E 1 (UBC4/5 homolog, yeast)	7324	0.383; 0.290; 0.236; const	0.326; 0.032; 0.000; down	0.106; 0.069; 0.041; down	0.342; 0.187; 0.090; down	0.374; 0.374; 0.677; const	0.271; 0.319; 0.533; const	0.677; 0.817; 1.000; const	0.057; 0.225; 0.319; up
C1orf36	chromosome 1 open reading frame 36	276718	0.230; 0.154; 0.141; down	0.217; 0.081; 0.023; down	0.035; 0.008; 0.000; down	0.004; 0.002; 0.002; down	0.660; 0.360; 0.301; down	0.531; 0.338; 0.271; down	0.388; 0.854; 1.000; up	0.000; 0.026; 0.093; up
PIR	pirin (iron-binding nuclear protein)	8544	0.142; 0.146; 0.108; const	0.143; 0.078; 0.070; down	0.053; 0.092; 0.111; up	0.038; 0.020; 0.000; down	1.000; 0.545; 0.418; down	0.754; 0.463; 0.369; down	0.455; 0.511; 0.614; const	0.111; 0.153; 0.221; up
SH3TC1	SH3 domain and tetratricopeptide repeats 1	54436	0.156; 0.163; 0.248; const	0.097; 0.048; 0.021; down	0.020; 0.028; 0.054; up	0.016; 0.007; 0.002; down	0.550; 0.533; 0.408; const	0.500; 0.487; 0.368; const	0.592; 0.772; 1.000; up	0.054; 0.058; 0.118; const
DCN	decorin	1634	0.120; 0.239; 0.276; up	0.108; 0.101; 0.059; const	0.082; 0.055; 0.021; down	0.030; 0.005; 0.000; down	0.791; 0.478; 0.287; down	0.378; 0.354; 0.613; const	0.761; 0.465; 0.120; down	0.042; 0.231; 0.613; up
ASTN2	astrotactin 2	23245	0.127; 0.161; 0.214; up	0.135; 0.049; 0.000; down	0.062; 0.055; 0.034; const	0.113; 0.046; 0.016; down	0.937; 0.507; 0.178; down	0.758; 0.619; 0.243; const	0.178; 0.648; 1.000; up	0.054; 0.176; 0.447; up
GPR22	G protein-coupled receptor 22	2845	0.011; 0.123; 0.168; up	0.000; 0.044; 0.097; up	0.010; 0.009; 0.000; const	0.020; 0.013; 0.009; down	1.000; 0.329; 0.186; down	0.799; 0.285; 0.171; down	0.186; 0.302; 0.342; up	0.000; 0.095; 0.201; up
2008-09-06	septin 6	23157	0.089; 0.155; 0.197; up	0.083; 0.088; 0.121; const	0.034; 0.024; 0.017; down	0.017; 0.005; 0.000; down	0.458; 0.265; 0.155; down	0.388; 0.233; 0.079; down	0.219; 0.738; 1.000; up	0.028; 0.095; 0.183; up
PRSS2	protease, serine, 2 (trypsin 2)	5645	0.209; 0.227; 0.265; const	0.169; 0.145; 0.257; const	0.082; 0.150; 0.178; up	0.031; 0.041; 0.077; up	0.618; 0.398; 0.253; down	0.555; 0.305; 0.129; down	0.264; 0.669; 1.000; up	0.155; 0.183; 0.218; const
KIAA0125	KIAA0125	9834	0.017; 0.095; 0.117; up	0.007; 0.031; 0.041; up	0.030; 0.026; 0.016; const	0.002; 0.002; 0.006; const	0.275; 0.156; 0.047; down	0.197; 0.183; 0.365; const	0.090; 0.632; 1.000; up	0.020; 0.113; 0.241; up
C1orf106	chromosome 1 open reading frame 106	55765	0.542; 0.541; 0.406; const	0.579; 0.095; 0.006; down	0.018; 0.016; 0.000; const	0.036; 0.023; 0.016; down	1.000; 0.732; 0.509; down	0.872; 0.445; 0.069; down	0.509; 0.280; 0.090; down	0.000; 0.037; 0.046; up
CNKSR3	CNKSR family member 3	154043	0.415; 0.477; 0.695; const	0.311; 0.282; 0.627; const	0.153; 0.102; 0.000; down	0.137; 0.110; 0.093; const	0.719; 0.591; 0.360; const	0.596; 0.463; 0.298; const	0.402; 0.784; 0.928; up	0.000; 0.230; 0.417; up
LOC283824	hypothetical protein LOC283824	283824	0.000; 0.340; 0.489; up	0.014; 0.229; 0.283; up	0.853; 0.459; 0.293; down	1.000; 0.411; 0.208; down	0.352; 0.461; 0.646; up	0.195; 0.422; 0.550; up	0.248; 0.118; 0.102; down	0.313; 0.266; 0.189; const
CREB3L2	cAMP responsive element binding protein 3-like 2	64764	0.003; 0.266; 0.354; up	0.000; 0.071; 0.160; up	0.626; 0.280; 0.105; down	0.965; 0.553; 0.260; down	0.518; 0.461; 0.783; const	0.351; 0.370; 0.662; const	0.783; 0.797; 0.601; const	0.105; 0.173; 0.227; up
neural_clusterB
gene symbol	gene description	Entrez gene ID	ATCC+RA	ATCC+RA+LY294002	SK-N-SH+RA	SK-N-SH+RA+LY294002	ECACC+RA	ECACC+RA+LY294002	ECACC+BDNF	SK-N-SH+BDNF
GAS1	growth arrest-specific 1	2619	0.023; 0.003; 0.000; down	0.023; 0.030; 0.054; up	0.328; 0.157; 0.072; down	0.166; 0.053; 0.024; down	0.073; 0.136; 0.217; up	0.044; 0.134; 0.231; up	0.217; 0.259; 0.343; const	0.268; 0.719; 1.000; up
CLU	clusterin	1191	0.030; 0.068; 0.149; up	0.076; 0.201; 0.406; up	0.302; 0.241; 0.185; const	0.252; 0.179; 0.158; down	0.483; 0.484; 0.729; const	0.317; 0.529; 0.837; up	0.729; 0.316; 0.070; down	0.340; 0.707; 1.000; up
STAT3	signal transducer and activator of transcription 3 (acute-phase response factor)	6774	0.033; 0.166; 0.366; up	0.053; 0.361; 0.639; up	0.137; 0.314; 0.446; up	0.204; 0.235; 0.315; const	0.416; 0.670; 0.862; up	0.414; 0.774; 1.000; up	0.862; 0.492; 0.379; down	0.446; 0.552; 0.647; const
SPP1	secreted phosphoprotein 1 (osteopontin, bone sialoprotein I, early T-lymphocyte activation 1)	6696	0.004; 0.103; 0.164; up	0.000; 0.128; 0.446; up	0.042; 0.398; 1.000; up	0.015; 0.062; 0.106; up	0.017; 0.190; 0.603; up	0.008; 0.015; 0.023; up	0.032; 0.026; 0.019; const	1.000; 0.430; 0.224; down
APLP2	amyloid beta (A4) precursor-like protein 2	334	0.003; 0.032; 0.073; up	0.032; 0.145; 0.276; up	0.220; 0.306; 0.377; up	0.506; 0.752; 1.000; up	0.146; 0.220; 0.365; up	0.136; 0.276; 0.445; up	0.365; 0.215; 0.146; down	0.373; 0.515; 0.586; up
CRLF1	cytokine receptor-like factor 1	9244	0.000; 0.001; 0.005; up	0.000; 0.021; 0.040; up	0.001; 0.102; 0.180; up	0.010; 0.557; 1.000; up	0.014; 0.038; 0.061; up	0.006; 0.154; 0.360; up	0.014; 0.004; 0.002; down	0.178; 0.177; 0.316; const
FLNB	filamin B, beta (actin binding protein 278)	2317	0.000; 0.153; 0.224; up	0.019; 0.271; 0.436; up	0.122; 0.500; 0.602; up	0.224; 0.870; 1.000; up	0.096; 0.443; 0.667; up	0.080; 0.692; 0.854; up	0.316; 0.060; 0.032; down	0.460; 0.384; 0.274; const
ID1	inhibitor of DNA binding 1, dominant negative helix-loop-helix protein	3397	0.242; 0.177; 0.090; down	0.247; 0.336; 0.521; up	0.822; 0.795; 0.571; const	0.724; 0.795; 1.000; const	0.743; 0.634; 0.287; const	0.666; 0.846; 0.967; up	0.287; 0.036; 0.000; down	0.571; 0.107; 0.015; down
FLNA	filamin A, alpha (actin binding protein 280)	2316	0.041; 0.025; 0.000; down	0.069; 0.087; 0.152; up	0.449; 0.293; 0.199; down	1.000; 0.846; 0.719; const	0.440; 0.232; 0.112; down	0.278; 0.287; 0.485; const	0.112; 0.030; 0.019; down	0.199; 0.395; 0.520; up
IQGAP1	IQ motif containing GTPase activating protein 1	8826	0.004; 0.050; 0.096; up	0.072; 0.158; 0.231; up	0.815; 0.601; 0.369; down	1.000; 0.736; 0.530; down	0.453; 0.281; 0.110; down	0.367; 0.253; 0.145; down	0.110; 0.075; 0.053; down	0.369; 0.486; 0.504; up
THBS1	thrombospondin 1	7057	0.017; 0.005; 0.000; down	0.052; 0.045; 0.015; const	0.592; 0.208; 0.146; down	1.000; 0.318; 0.256; down	0.003; 0.002; 0.001; down	0.001; 0.002; 0.004; up	0.003; 0.004; 0.005; up	0.146; 0.413; 0.601; up
not_neural_clusterB
gene symbol	gene description	Entrez gene ID	ATCC+RA	ATCC+RA+LY294002	SK-N-SH+RA	SK-N-SH+RA+LY294002	ECACC+RA	ECACC+RA+LY294002	ECACC+BDNF	SK-N-SH+BDNF
TFPI2	tissue factor pathway inhibitor 2	7980	0.248; 0.024; 0.000; down	0.273; 0.135; 0.046; down	0.198; 0.121; 0.055; down	0.204; 0.195; 0.151; const	0.962; 0.694; 0.277; down	0.941; 0.692; 0.345; down	0.277; 0.474; 0.501; up	0.055; 0.054; 0.118; const
KLF6	Kruppel-like factor 6	1316	0.133; 0.081; 0.000; down	0.151; 0.181; 0.264; const	1.000; 0.258; 0.116; down	0.746; 0.123; 0.002; down	0.465; 0.257; 0.065; down	0.375; 0.351; 0.499; const	0.065; 0.068; 0.109; const	0.116; 0.171; 0.287; up
PLXNA1	plexin A1	5361	0.304; 0.070; 0.000; down	0.350; 0.186; 0.119; down	0.712; 0.400; 0.280; down	0.945; 0.549; 0.415; down	0.543; 0.518; 0.812; const	0.385; 0.745; 0.840; up	0.812; 0.561; 0.339; down	0.327; 0.689; 1.000; up
TIMP1	TIMP metallopeptidase inhibitor 1	7076	0.030; 0.056; 0.097; up	0.047; 0.155; 0.342; up	0.424; 0.557; 0.708; up	0.410; 0.645; 1.000; up	0.338; 0.303; 0.173; const	0.234; 0.305; 0.385; up	0.173; 0.058; 0.000; down	0.638; 0.387; 0.238; down
VIL2	villin 2 (ezrin)	7430	0.000; 0.261; 0.384; up	0.102; 0.459; 0.636; up	0.758; 0.698; 0.437; const	0.875; 0.783; 0.549; const	0.492; 0.400; 0.227; const	0.670; 0.600; 0.391; const	0.227; 0.370; 0.528; up	0.437; 0.348; 0.229; const
CD99	CD99 molecule	4267	0.018; 0.054; 0.102; up	0.084; 0.199; 0.302; up	0.818; 0.784; 0.663; const	0.742; 0.726; 0.640; const	0.603; 0.652; 0.825; const	0.583; 0.828; 1.000; up	0.537; 0.284; 0.151; down	0.858; 0.791; 0.613; const
SFT2D1	SFT2 domain containing 1	113402	0.048; 0.039; 0.120; const	0.052; 0.213; 0.335; up	0.689; 0.809; 0.909; const	0.626; 0.648; 0.744; const	1.000; 0.822; 0.635; const	0.742; 0.752; 0.790; const	0.794; 0.614; 0.540; const	0.876; 0.736; 0.648; const
VIM	vimentin	7431	0.290; 0.067; 0.000; down	0.477; 0.364; 0.181; const	0.939; 0.832; 0.750; const	0.969; 0.884; 0.829; const	0.854; 0.763; 0.696; const	0.856; 0.807; 0.734; const	0.851; 0.632; 0.396; down	0.750; 0.799; 0.868; const
SEMA3C	sema domain, immunoglobulin domain (Ig), short basic domain, secreted, (semaphorin) 3C	10512	0.203; 0.037; 0.000; down	0.316; 0.227; 0.123; down	0.556; 0.506; 0.444; const	0.654; 0.585; 0.527; const	0.750; 0.425; 0.278; down	0.697; 0.587; 0.480; const	0.278; 0.641; 0.836; up	0.658; 0.908; 1.000; up
RDX	radixin	5962	0.156; 0.045; 0.000; down	0.172; 0.150; 0.060; const	0.413; 0.572; 0.633; up	0.534; 0.658; 0.714; const	0.402; 0.317; 0.186; const	0.374; 0.308; 0.195; const	0.186; 0.193; 0.238; const	0.576; 0.529; 1.000; const
PDLIM1	PDZ and LIM domain 1 (elfin)	9124	0.041; 0.016; 0.000; down	0.105; 0.163; 0.237; up	0.543; 0.534; 0.446; const	0.604; 0.752; 1.000; const	0.516; 0.389; 0.156; const	0.384; 0.306; 0.152; const	0.156; 0.100; 0.050; down	0.466; 0.691; 0.799; up
BCAP29	B-cell receptor-associated protein 29	55973	0.000; 0.101; 0.200; up	0.053; 0.341; 0.456; up	0.839; 0.919; 0.953; const	0.779; 0.850; 0.975; const	0.727; 0.587; 0.480; const	0.564; 0.665; 0.694; const	0.480; 0.552; 0.601; const	0.875; 0.908; 1.000; const
ANXA2	annexin A2	302	0.063; 0.045; 0.152; down	0.160; 0.356; 0.530; up	0.935; 0.945; 0.996; const	0.951; 0.967; 1.000; const	0.793; 0.637; 0.339; const	0.673; 0.592; 0.417; const	0.339; 0.172; 0.101; down	0.882; 0.921; 0.984; const
METRNL	meteorin, glial cell differentiation regulator-like	284207	0.058; 0.019; 0.000; down	0.157; 0.196; 0.285; const	0.608; 0.413; 0.373; down	0.992; 0.758; 0.557; const	0.638; 0.425; 0.259; down	0.600; 0.411; 0.310; down	0.259; 0.118; 0.058; down	0.373; 0.492; 0.606; up
LOC653506	similar to meteorin, glial cell differentiation regulator-like	653506	0.058; 0.019; 0.000; down	0.157; 0.196; 0.285; const	0.608; 0.413; 0.373; down	0.992; 0.758; 0.557; const	0.638; 0.425; 0.259; down	0.600; 0.411; 0.310; down	0.259; 0.118; 0.058; down	0.373; 0.492; 0.606; up
TPM1	tropomyosin 1 (alpha)	7168	0.092; 0.044; 0.000; down	0.167; 0.254; 0.383; up	0.915; 0.525; 0.344; down	1.000; 0.844; 0.715; const	0.719; 0.411; 0.229; down	0.551; 0.430; 0.341; const	0.229; 0.146; 0.102; down	0.344; 0.699; 0.920; up
FBN1	fibrillin 1	2200	0.086; 0.031; 0.000; down	0.226; 0.199; 0.125; const	0.889; 0.378; 0.221; down	0.861; 0.455; 0.321; down	0.459; 0.400; 0.630; const	0.233; 0.371; 0.597; up	0.630; 0.727; 1.000; const	0.234; 0.654; 0.963; up
COL5A1	collagen, type V, alpha 1	1289	0.000; 0.001; 0.001; up	0.072; 0.085; 0.125; const	0.627; 0.235; 0.115; down	1.000; 0.387; 0.190; down	0.187; 0.178; 0.149; const	0.130; 0.164; 0.208; up	0.216; 0.079; 0.012; down	0.148; 0.311; 0.515; up
TMEM166	transmembrane protein 166	84141	0.032; 0.015; 0.000; down	0.101; 0.105; 0.151; const	0.556; 0.323; 0.194; down	1.000; 0.326; 0.219; down	0.296; 0.234; 0.076; const	0.234; 0.217; 0.340; const	0.076; 0.045; 0.036; down	0.194; 0.496; 0.778; up
PRKCSH	protein kinase C substrate 80K-H	5589	0.010; 0.024; 0.057; up	0.098; 0.175; 0.304; up	0.277; 0.369; 0.469; up	0.813; 0.827; 1.000; const	0.226; 0.220; 0.177; const	0.289; 0.414; 0.555; up	0.260; 0.148; 0.084; down	0.405; 0.622; 0.706; up
H2AFY	H2A histone family, member Y	9555	0.010; 0.045; 0.104; up	0.079; 0.262; 0.335; up	0.662; 0.601; 0.469; const	0.864; 0.816; 0.703; const	0.207; 0.263; 0.585; up	0.102; 0.478; 0.847; up	0.585; 0.373; 0.182; down	0.478; 0.728; 0.763; up
CD59	CD59 molecule, complement regulatory protein	966	0.021; 0.024; 0.061; const	0.033; 0.116; 0.169; up	0.522; 0.358; 0.301; down	0.813; 0.716; 0.518; const	0.171; 0.234; 0.328; up	0.067; 0.270; 0.386; up	0.328; 0.225; 0.132; down	0.359; 0.458; 0.527; up
HRH1	histamine receptor H1	3269	0.008; 0.020; 0.054; up	0.000; 0.187; 0.389; up	0.572; 0.438; 0.336; const	0.990; 0.612; 0.365; down	0.091; 0.217; 0.356; up	0.056; 0.295; 0.567; up	0.210; 0.076; 0.044; down	0.336; 0.519; 0.594; up
PPAPDC1A	phosphatidic acid phosphatase type 2 domain containing 1A	196051	0.005; 0.040; 0.105; up	0.024; 0.127; 0.292; up	0.564; 0.411; 0.310; down	1.000; 0.531; 0.331; down	0.101; 0.061; 0.010; down	0.081; 0.010; 0.002; down	0.010; 0.038; 0.076; up	0.346; 0.461; 0.485; up
TAGLN	transgelin	6876	0.037; 0.019; 0.009; down	0.098; 0.136; 0.191; up	0.482; 0.178; 0.070; down	0.786; 0.579; 0.290; down	0.038; 0.006; 0.000; down	0.021; 0.006; 0.000; down	0.002; 0.001; 0.001; down	0.070; 0.288; 0.471; up
DACT1	dapper, antagonist of beta-catenin, homolog 1 (Xenopus laevis)	51339	0.021; 0.010; 0.000; down	0.044; 0.104; 0.171; up	0.421; 0.300; 0.069; down	0.574; 0.704; 1.000; const	0.018; 0.014; 0.008; const	0.006; 0.012; 0.025; up	0.022; 0.044; 0.074; up	0.069; 0.243; 0.348; up
FN1	fibronectin 1	2335	0.053; 0.059; 0.140; const	0.188; 0.300; 0.436; up	0.836; 0.638; 0.538; const	0.980; 0.868; 0.772; const	0.154; 0.126; 0.081; const	0.109; 0.116; 0.157; const	0.123; 0.056; 0.000; down	0.623; 0.892; 0.939; up
CYR61	cysteine-rich, angiogenic inducer, 61	3491	0.011; 0.015; 0.044; up	0.059; 0.115; 0.196; up	0.464; 0.215; 0.065; down	0.821; 0.776; 0.592; const	0.125; 0.078; 0.013; down	0.103; 0.054; 0.026; down	0.013; 0.017; 0.023; up	0.065; 0.433; 0.741; up
NARG1	NMDA receptor regulated 1	80155	0.115; 0.066; 0.009; down	0.318; 0.148; 0.075; down	0.483; 0.345; 0.166; down	1.000; 0.678; 0.593; down	0.346; 0.144; 0.043; down	0.267; 0.057; 0.009; down	0.043; 0.056; 0.105; up	0.166; 0.286; 0.412; up
CCL2	chemokine (C-C motif) ligand 2	6347	0.017; 0.068; 0.195; up	0.050; 0.322; 0.441; up	0.159; 0.562; 0.693; up	0.203; 0.639; 1.000; up	0.159; 0.326; 0.657; up	0.195; 0.222; 0.450; const	0.059; 0.013; 0.000; down	0.271; 0.524; 0.700; up
GPC6	glypican 6	10082	0.130; 0.059; 0.000; down	0.180; 0.271; 0.415; up	0.213; 0.437; 0.648; up	0.301; 0.499; 0.867; up	0.455; 0.413; 0.685; const	0.322; 0.263; 0.181; const	0.685; 0.563; 0.313; const	0.648; 0.807; 1.000; const
DOC1	downregulated in ovarian cancer 1	11259	0.035; 0.011; 0.000; down	0.083; 0.069; 0.120; const	0.253; 0.163; 0.140; down	0.335; 0.416; 0.830; const	0.180; 0.071; 0.029; down	0.142; 0.057; 0.028; down	0.078; 0.061; 0.043; const	0.143; 0.609; 1.000; up
FDXR	ferredoxin reductase	2232	0.068; 0.083; 0.199; const	0.115; 0.248; 0.425; up	0.412; 0.685; 0.827; up	0.432; 0.711; 0.841; up	0.058; 0.067; 0.000; const	0.038; 0.121; 0.171; up	0.102; 0.052; 0.016; down	0.703; 0.732; 1.000; const
RDH10	retinol dehydrogenase 10 (all-trans)	157506	0.010; 0.026; 0.090; up	0.070; 0.171; 0.324; up	0.332; 0.496; 0.620; up	0.344; 0.552; 0.747; up	0.126; 0.216; 0.405; up	0.121; 0.200; 0.317; up	0.092; 0.022; 0.007; down	0.338; 0.684; 1.000; up
HIST3H2A	histone cluster 3, H2a	92815	0.089; 0.099; 0.129; const	0.098; 0.255; 0.350; up	0.034; 0.510; 0.649; up	0.032; 0.853; 1.000; up	0.045; 0.183; 0.391; up	0.000; 0.314; 0.499; up	0.391; 0.420; 0.584; const	0.415; 0.316; 0.160; const
DLC1	deleted in liver cancer 1	10395	0.051; 0.008; 0.000; down	0.046; 0.115; 0.212; up	0.215; 0.378; 0.513; up	0.400; 0.766; 1.000; up	0.117; 0.208; 0.284; up	0.070; 0.154; 0.286; up	0.284; 0.257; 0.131; const	0.188; 0.454; 0.819; up
LTBP3	latent transforming growth factor beta binding protein 3	4054	0.000; 0.061; 0.103; up	0.021; 0.134; 0.235; up	0.044; 0.392; 0.579; up	0.117; 0.745; 1.000; up	0.029; 0.167; 0.230; up	0.039; 0.293; 0.389; up	0.230; 0.119; 0.066; down	0.579; 0.514; 0.286; const
C10orf54	chromosome 10 open reading frame 54	64115	0.005; 0.020; 0.041; up	0.016; 0.079; 0.136; up	0.016; 0.258; 0.336; up	0.008; 0.706; 1.000; up	0.022; 0.081; 0.119; up	0.003; 0.104; 0.131; up	0.063; 0.029; 0.018; down	0.154; 0.265; 0.300; up
SMAD3	SMAD family member 3	4088	0.000; 0.018; 0.051; up	0.018; 0.128; 0.216; up	0.066; 0.456; 0.547; up	0.134; 0.822; 1.000; up	0.044; 0.092; 0.121; up	0.005; 0.103; 0.171; up	0.121; 0.074; 0.017; down	0.448; 0.435; 0.303; const
TBC1D17	TBC1 domain family, member 17	79735	0.226; 0.183; 0.006; const	0.095; 0.286; 0.529; up	0.239; 0.452; 0.666; up	0.533; 0.613; 0.755; const	0.060; 0.087; 0.375; up	0.018; 0.287; 0.432; up	0.375; 0.331; 0.216; const	0.666; 0.829; 1.000; const
PDCD6IP	programmed cell death 6 interacting protein	10015	0.049; 0.178; 0.396; up	0.128; 0.474; 0.810; up	0.407; 0.438; 0.554; const	0.527; 0.804; 0.958; up	0.075; 0.217; 0.531; up	0.015; 0.364; 0.647; up	0.531; 0.408; 0.296; const	0.409; 0.762; 1.000; up
CEBPD	CCAAT/enhancer binding protein (C/EBP), delta	1052	0.000; 0.043; 0.122; up	0.017; 0.262; 0.529; up	0.106; 0.508; 0.763; up	0.122; 0.308; 0.459; up	0.129; 0.478; 0.736; up	0.141; 0.505; 0.696; up	0.307; 0.169; 0.088; down	0.763; 0.802; 1.000; const
ACP6	acid phosphatase 6, lysophosphatidic	51205	0.041; 0.030; 0.000; down	0.014; 0.141; 0.292; up	0.083; 0.630; 1.000; up	0.088; 0.456; 0.563; up	0.087; 0.256; 0.501; up	0.084; 0.249; 0.496; up	0.213; 0.176; 0.121; const	0.717; 0.431; 0.197; down
B3GAT3	beta-1,3-glucuronyltransferase 3 (glucuronosyltransferase I)	26229	0.010; 0.017; 0.025; up	0.000; 0.129; 0.617; up	0.596; 0.755; 1.000; up	0.792; 0.729; 0.570; const	0.228; 0.341; 0.538; up	0.177; 0.512; 0.934; up	0.538; 0.143; 0.053; down	1.000; 0.712; 0.308; down
HIBADH	3-hydroxyisobutyrate dehydrogenase	11112	0.000; 0.056; 0.089; up	0.043; 0.170; 0.275; up	0.214; 0.489; 0.765; up	0.280; 0.676; 0.859; up	0.182; 0.413; 0.663; up	0.105; 0.424; 0.643; up	0.663; 0.360; 0.202; down	0.765; 0.788; 1.000; const
NPC2	Niemann-Pick disease, type C2	10577	0.008; 0.048; 0.102; up	0.042; 0.302; 0.626; up	0.172; 0.744; 0.943; up	0.168; 0.817; 1.000; up	0.176; 0.367; 0.465; up	0.132; 0.453; 0.619; up	0.426; 0.211; 0.108; down	0.936; 0.856; 0.663; const
C1QTNF1	C1q and tumor necrosis factor related protein 1	114897	0.002; 0.039; 0.090; up	0.044; 0.111; 0.209; up	0.046; 0.153; 0.209; up	0.027; 0.028; 0.065; const	0.061; 0.138; 0.315; up	0.074; 0.418; 1.000; up	0.315; 0.103; 0.050; down	0.206; 0.187; 0.165; const
TMEM129	transmembrane protein 129	92305	0.000; 0.123; 0.162; up	0.158; 0.202; 0.294; up	0.123; 0.356; 0.579; up	0.169; 0.458; 0.643; up	0.094; 0.424; 0.996; up	0.023; 0.513; 0.875; up	0.996; 0.411; 0.217; down	0.579; 0.929; 1.000; up
HIST2H2AA3	histone cluster 2, H2aa3	8337	0.014; 0.012; 0.000; const	0.010; 0.087; 0.122; up	0.325; 0.380; 0.527; const	0.219; 0.353; 0.491; up	0.145; 0.241; 0.641; up	0.064; 0.296; 0.684; up	0.641; 0.698; 1.000; const	0.527; 0.800; 0.988; up
HIST2H2AA4	histone cluster 2, H2aa4	723790	0.014; 0.012; 0.000; const	0.010; 0.087; 0.122; up	0.325; 0.380; 0.527; const	0.219; 0.353; 0.491; up	0.145; 0.241; 0.641; up	0.064; 0.296; 0.684; up	0.641; 0.698; 1.000; const	0.527; 0.800; 0.988; up
SGSH	N-sulfoglucosamine sulfohydrolase (sulfamidase)	6448	0.008; 0.013; 0.020; up	0.000; 0.043; 0.185; up	0.203; 0.278; 0.562; up	0.383; 0.341; 0.291; const	0.039; 0.294; 0.636; up	0.018; 0.363; 0.739; up	0.636; 0.286; 0.141; down	0.562; 0.766; 1.000; up
CFI	complement factor I	3426	0.000; 0.005; 0.018; up	0.000; 0.038; 0.115; up	0.006; 0.425; 0.924; up	0.010; 0.149; 0.295; up	0.004; 0.371; 0.728; up	0.002; 0.262; 0.669; up	0.728; 0.218; 0.045; down	0.924; 0.803; 0.516; const
PDLIM5	PDZ and LIM domain 5	10611	0.000; 0.062; 0.124; up	0.021; 0.211; 0.401; up	0.217; 0.293; 0.404; up	0.277; 0.609; 0.891; up	0.426; 0.452; 0.568; const	0.493; 0.680; 1.000; up	0.399; 0.439; 0.534; const	0.176; 0.258; 0.316; up
FRMD6	FERM domain containing 6	122786	0.000; 0.068; 0.138; up	0.025; 0.157; 0.297; up	0.425; 0.374; 0.335; const	0.604; 0.361; 0.259; down	0.500; 0.706; 0.887; up	0.505; 0.560; 0.791; const	0.887; 0.759; 0.490; const	0.443; 0.874; 1.000; up
PPIC	peptidylprolyl isomerase C (cyclophilin C)	5480	0.062; 0.098; 0.189; up	0.102; 0.218; 0.290; up	0.402; 0.558; 0.784; up	0.527; 0.438; 0.378; const	0.723; 0.761; 1.000; const	0.573; 0.733; 0.891; up	0.715; 0.407; 0.255; down	0.784; 0.680; 0.605; const
IL13RA1	interleukin 13 receptor, alpha 1	3597	0.004; 0.050; 0.133; up	0.045; 0.182; 0.362; up	0.478; 0.600; 0.725; up	0.590; 0.613; 0.653; const	0.480; 0.724; 0.916; up	0.336; 0.719; 1.000; up	0.710; 0.285; 0.145; down	0.725; 0.863; 0.955; const
CRTAP	cartilage associated protein	10491	0.000; 0.075; 0.156; up	0.023; 0.203; 0.370; up	0.337; 0.473; 0.592; up	0.386; 0.512; 0.588; up	0.348; 0.523; 0.727; up	0.293; 0.662; 1.000; up	0.727; 0.531; 0.282; down	0.592; 0.689; 0.741; const
LIFR	leukemia inhibitory factor receptor alpha	3977	0.002; 0.032; 0.071; up	0.002; 0.080; 0.142; up	0.072; 0.483; 0.849; up	0.081; 0.255; 0.431; up	0.647; 0.779; 0.943; const	0.434; 0.647; 1.000; up	0.868; 0.571; 0.406; down	0.849; 0.797; 0.642; const
KIAA0746	KIAA0746 protein	23231	0.003; 0.019; 0.052; up	0.000; 0.140; 0.374; up	0.051; 0.100; 0.178; up	0.168; 0.279; 0.587; up	0.618; 0.806; 0.995; up	0.481; 0.808; 1.000; up	0.819; 0.434; 0.302; down	0.178; 0.274; 0.314; up
MGP	matrix Gla protein	4256	0.002; 0.086; 0.272; up	0.019; 0.425; 0.876; up	0.055; 0.207; 0.380; up	0.030; 0.256; 0.420; up	0.575; 0.750; 0.930; up	0.464; 0.779; 1.000; up	0.666; 0.259; 0.082; down	0.380; 0.450; 0.516; const
neural_clusterOther
gene symbol	gene description	Entrez gene ID	ATCC+RA	ATCC+RA+LY294002	SK-N-SH+RA	SK-N-SH+RA+LY294002	ECACC+RA	ECACC+RA+LY294002	ECACC+BDNF	SK-N-SH+BDNF
CHRNA3	cholinergic receptor, nicotinic, alpha 3	1136	0.076; 0.139; 0.259; up	0.086; 0.288; 0.490; up	0.027; 0.055; 0.063; up	0.039; 0.022; 0.000; down	0.757; 0.591; 0.503; const	0.613; 0.535; 0.452; const	0.503; 0.723; 1.000; up	0.058; 0.095; 0.123; up
SNCAIP	synuclein, alpha interacting protein (synphilin)	9627	0.003; 0.631; 1.000; up	0.000; 0.535; 0.859; up	0.005; 0.022; 0.061; up	0.011; 0.007; 0.005; down	0.016; 0.098; 0.302; up	0.007; 0.016; 0.030; up	0.302; 0.159; 0.102; down	0.014; 0.026; 0.057; up
DDIT4	DNA-damage-inducible transcript 4	54541	0.383; 0.409; 0.743; const	0.324; 0.243; 0.118; const	0.059; 0.505; 0.727; up	0.018; 0.148; 0.280; up	0.057; 0.362; 0.502; up	0.067; 0.221; 0.493; up	0.361; 0.071; 0.043; down	0.698; 0.654; 1.000; const
LAMA4	laminin, alpha 4	3910	0.005; 0.375; 0.627; up	0.000; 0.023; 0.076; up	0.062; 0.322; 0.444; up	0.047; 0.099; 0.121; up	0.026; 0.545; 0.870; up	0.012; 0.099; 0.155; up	0.512; 0.197; 0.065; down	0.444; 0.721; 1.000; up
ARHGAP20	Rho GTPase activating protein 20	57569	0.003; 0.208; 0.395; up	0.000; 0.071; 0.131; up	0.019; 0.461; 0.770; up	0.009; 0.088; 0.209; up	0.013; 0.119; 0.204; up	0.006; 0.083; 0.200; up	0.204; 0.081; 0.066; down	0.770; 0.590; 0.144; const
IGFBP5	insulin-like growth factor binding protein 5	3488	0.102; 0.069; 0.058; down	0.116; 0.030; 0.013; down	0.096; 0.237; 0.376; up	0.075; 0.163; 0.302; up	0.024; 0.030; 0.088; const	0.020; 0.008; 0.000; down	0.088; 0.053; 0.018; down	0.376; 0.701; 1.000; up
ENO1	enolase 1, (alpha)	2023	0.763; 0.628; 0.333; const	0.712; 0.457; 0.262; down	0.875; 0.795; 0.471; const	1.000; 0.747; 0.520; down	0.921; 0.541; 0.083; down	0.827; 0.381; 0.103; down	0.083; 0.193; 0.338; up	0.471; 0.461; 0.281; const
CXCL12	chemokine (C-X-C motif) ligand 12 (stromal cell-derived factor 1)	6387	0.006; 0.010; 0.015; up	0.071; 0.027; 0.004; down	0.323; 0.050; 0.000; down	1.000; 0.157; 0.009; down	0.534; 0.196; 0.080; down	0.198; 0.080; 0.015; down	0.134; 0.341; 0.517; up	0.000; 0.134; 0.273; up
GREM1	gremlin 1, cysteine knot superfamily, homolog (Xenopus laevis)	26585	0.033; 0.007; 0.000; down	0.080; 0.071; 0.037; const	0.624; 0.074; 0.001; down	1.000; 0.193; 0.064; down	0.397; 0.102; 0.001; down	0.235; 0.043; 0.001; down	0.001; 0.002; 0.003; up	0.001; 0.026; 0.069; up
not_neural_clusterOther
gene symbol	gene description	Entrez gene ID	ATCC+RA	ATCC+RA+LY294002	SK-N-SH+RA	SK-N-SH+RA+LY294002	ECACC+RA	ECACC+RA+LY294002	ECACC+BDNF	SK-N-SH+BDNF
C20orf19	chromosome 20 open reading frame 19	55857	0.171; 0.100; 0.082; down	0.111; 0.188; 0.269; up	0.014; 0.024; 0.049; up	0.044; 0.050; 0.066; const	0.133; 0.179; 0.517; up	0.098; 0.180; 0.354; up	0.517; 0.753; 1.000; up	0.029; 0.122; 0.221; up
RPS15	ribosomal protein S15	6209	0.394; 0.300; 0.197; const	0.308; 0.464; 0.662; up	0.089; 0.161; 0.214; up	0.000; 0.081; 0.152; up	0.240; 0.246; 0.600; const	0.138; 0.536; 0.809; up	0.600; 0.771; 1.000; up	0.129; 0.124; 0.242; const
RPL13	ribosomal protein L13	6137	0.326; 0.316; 0.267; const	0.321; 0.496; 0.695; up	0.088; 0.153; 0.173; up	0.000; 0.156; 0.257; up	0.186; 0.267; 0.581; up	0.102; 0.557; 0.817; up	0.581; 0.790; 1.000; up	0.173; 0.213; 0.320; const
YPEL3	yippee-like 3 (Drosophila)	83719	0.131; 0.334; 0.470; up	0.160; 0.528; 0.697; up	0.011; 0.108; 0.205; up	0.000; 0.147; 0.196; up	0.098; 0.273; 0.670; up	0.080; 0.509; 0.830; up	0.670; 0.689; 1.000; const	0.205; 0.449; 0.613; up
CG018	hypothetical gene CG018 protein-coding	90634	0.186; 0.258; 0.348; up	0.168; 0.464; 0.563; up	0.003; 0.050; 0.095; up	0.000; 0.021; 0.039; up	0.066; 0.207; 0.542; up	0.041; 0.380; 0.797; up	0.542; 0.693; 1.000; up	0.095; 0.156; 0.226; up
CDH11	cadherin 11, type 2, OB-cadherin (osteoblast)	1009	0.077; 0.139; 0.170; up	0.076; 0.051; 0.000; down	0.397; 0.319; 0.286; const	0.560; 0.339; 0.273; down	0.261; 0.186; 0.081; down	0.219; 0.101; 0.022; down	0.333; 0.797; 1.000; up	0.300; 0.513; 0.609; up
AMPD3	adenosine monophosphate deaminase (isoform E)	272	0.087; 0.175; 0.281; up	0.000; 0.033; 0.114; up	0.301; 0.564; 0.886; up	0.185; 0.274; 0.415; up	0.132; 0.139; 0.358; const	0.077; 0.062; 0.156; const	0.358; 0.488; 0.610; up	0.455; 0.523; 1.000; const
KIAA1217	KIAA1217	56243	0.041; 0.228; 0.353; up	0.018; 0.064; 0.132; up	0.564; 0.722; 0.800; up	0.364; 0.382; 0.449; const	0.130; 0.270; 0.361; up	0.020; 0.214; 0.279; up	0.318; 0.270; 0.143; const	0.641; 0.887; 1.000; up
ARF3	ADP-ribosylation factor 3	377	0.276; 0.377; 0.474; up	0.245; 0.172; 0.051; down	0.436; 0.633; 0.872; up	0.528; 0.462; 0.351; const	0.481; 0.368; 0.202; const	0.357; 0.239; 0.000; down	0.202; 0.293; 0.351; up	0.594; 0.815; 1.000; up
PGAM1	phosphoglycerate mutase 1 (brain)	5223	0.564; 0.499; 0.282; const	0.406; 0.190; 0.028; down	0.964; 0.850; 0.641; const	0.894; 0.621; 0.373; down	1.000; 0.607; 0.184; down	0.713; 0.414; 0.229; down	0.184; 0.210; 0.000; const	0.641; 0.501; 0.331; const
LOC643576	hypothetical protein LOC643576	643576	0.564; 0.499; 0.282; const	0.406; 0.190; 0.028; down	0.964; 0.850; 0.641; const	0.894; 0.621; 0.373; down	1.000; 0.607; 0.184; down	0.713; 0.414; 0.229; down	0.184; 0.210; 0.000; const	0.641; 0.501; 0.331; const
LOC642969	hypothetical protein LOC642969	642969	0.564; 0.499; 0.282; const	0.406; 0.190; 0.028; down	0.964; 0.850; 0.641; const	0.894; 0.621; 0.373; down	1.000; 0.607; 0.184; down	0.713; 0.414; 0.229; down	0.184; 0.210; 0.000; const	0.641; 0.501; 0.331; const
LDHA	lactate dehydrogenase A	3939	0.725; 0.543; 0.274; down	0.643; 0.338; 0.153; down	0.954; 0.855; 0.531; const	0.945; 0.593; 0.259; down	0.846; 0.588; 0.190; down	0.776; 0.339; 0.014; down	0.190; 0.193; 0.000; const	0.531; 0.390; 0.192; down
CGI-38	brain specific protein	51673	0.008; 0.288; 0.451; up	0.000; 0.092; 0.152; up	0.283; 0.521; 1.000; up	0.146; 0.178; 0.342; const	0.155; 0.508; 0.696; up	0.192; 0.616; 0.822; up	0.518; 0.085; 0.045; down	1.000; 0.196; 0.035; down
SLC22A18	solute carrier family 22, member 18	5002	0.018; 0.165; 0.474; up	0.000; 0.110; 0.225; up	0.193; 0.458; 0.928; up	0.116; 0.244; 0.348; up	0.076; 0.254; 0.500; up	0.034; 0.356; 0.590; up	0.500; 0.273; 0.102; down	0.928; 0.709; 0.516; const
UBE1L	ubiquitin-activating enzyme E1-like	7318	0.160; 0.052; 0.015; down	0.000; 0.014; 0.029; up	0.264; 0.473; 0.789; up	0.237; 0.346; 0.505; up	0.108; 0.396; 1.000; up	0.036; 0.380; 0.820; up	1.000; 0.546; 0.259; down	0.789; 0.918; 0.983; const
MAPK12	mitogen-activated protein kinase 12	6300	0.070; 0.407; 0.550; up	0.051; 0.264; 0.346; up	0.259; 0.550; 0.932; up	0.273; 0.391; 0.520; up	0.071; 0.195; 0.275; up	0.114; 0.270; 0.406; up	0.220; 0.087; 0.005; down	0.932; 0.757; 0.609; const
WARS	tryptophanyl-tRNA synthetase	7453	0.058; 0.105; 0.144; up	0.046; 0.041; 0.092; const	0.086; 0.414; 0.807; up	0.129; 0.223; 0.494; up	0.216; 0.126; 0.036; down	0.133; 0.100; 0.011; const	0.056; 0.141; 0.235; up	0.807; 0.826; 0.507; const
C3orf28	chromosome 3 open reading frame 28	26355	0.564; 0.490; 1.000; const	0.357; 0.244; 0.090; down	0.142; 0.277; 0.387; up	0.094; 0.085; 0.028; const	0.249; 0.215; 0.103; const	0.168; 0.077; 0.000; down	0.103; 0.119; 0.190; const	0.320; 0.265; 0.207; const
MSRB2	methionine sulfoxide reductase B2	22921	0.298; 0.259; 0.223; const	0.247; 0.165; 0.113; down	0.043; 0.138; 0.245; up	0.011; 0.047; 0.072; up	0.574; 0.464; 0.384; const	0.501; 0.333; 0.202; down	0.459; 0.757; 1.000; up	0.245; 0.189; 0.140; const
HNRPA3	heterogeneous nuclear ribonucleoprotein A3	220988	0.828; 0.625; 0.496; const	0.823; 0.460; 0.405; down	0.434; 0.377; 0.014; const	0.711; 0.450; 0.223; down	0.930; 0.587; 0.386; down	0.687; 0.383; 0.281; down	0.497; 0.770; 1.000; up	0.014; 0.211; 0.409; up
MKI67	antigen identified by monoclonal antibody Ki-67	4288	0.750; 0.643; 0.312; const	0.667; 0.467; 0.342; down	0.371; 0.320; 0.043; const	0.458; 0.319; 0.045; down	0.837; 0.620; 0.202; down	0.759; 0.447; 0.069; down	0.202; 0.321; 0.567; up	0.043; 0.084; 0.144; up
CHEK2	CHK2 checkpoint homolog (S. pombe)	11200	0.899; 0.456; 0.023; down	0.714; 0.612; 0.555; const	0.018; 0.149; 0.695; up	0.242; 0.151; 0.667; down	1.000; 0.656; 0.061; down	0.879; 0.599; 0.270; down	0.061; 0.227; 0.551; up	0.000; 0.087; 0.233; up
MCAM	melanoma cell adhesion molecule	4162	0.161; 0.095; 0.000; down	0.253; 0.351; 0.629; up	0.323; 0.262; 0.104; const	0.433; 0.357; 0.272; const	0.866; 0.554; 0.119; down	0.649; 0.424; 0.245; down	0.119; 0.041; 0.019; down	0.104; 0.105; 0.177; const
Genes regulated by PI3K independent siganal pathway
gene symbol	gene description	Entrez gene ID	ATCC+RA	ATCC+RA+LY294002	SK-N-SH+RA	SK-N-SH+RA+LY294002	ECACC+RA	ECACC+RA+LY294002	ECACC+BDNF	SK-N-SH+BDNF
ZDHHC21	zinc finger, DHHC-type containing 21	340481	0.136; 0.578; 1.000; up	0.067; 0.398; 0.533; up	0.027; 0.120; 0.240; up	0.040; 0.151; 0.255; up	0.194; 0.159; 0.000; const	0.252; 0.221; 0.053; const	0.193; 0.450; 0.599; up	0.036; 0.135; 0.321; up
UBE2D3	ubiquitin-conjugating enzyme E2D 3 (UBC4/5 homolog, yeast)	7323	0.389; 0.785; 1.000; up	0.232; 0.607; 0.864; up	0.071; 0.101; 0.183; up	0.111; 0.299; 0.525; up	0.142; 0.197; 0.346; up	0.153; 0.528; 0.813; up	0.158; 0.622; 0.964; up	0.080; 0.238; 0.312; up
MXI1	MAX interactor 1	4601	0.522; 0.712; 0.873; up	0.455; 0.674; 0.733; up	0.004; 0.127; 0.272; up	0.057; 0.156; 0.244; up	0.155; 0.243; 0.501; up	0.174; 0.376; 0.691; up	0.501; 0.762; 1.000; up	0.272; 0.438; 0.489; up
MAPK8	mitogen-activated protein kinase 8	5599	0.582; 0.853; 0.917; up	0.452; 0.714; 0.841; up	0.128; 0.134; 0.260; const	0.242; 0.356; 0.530; up	0.295; 0.352; 0.427; const	0.256; 0.461; 0.543; up	0.427; 0.893; 1.000; up	0.000; 0.168; 0.204; up
RGS7	regulator of G-protein signaling 7	6000	0.105; 0.226; 0.396; up	0.174; 0.165; 0.283; const	0.008; 0.012; 0.024; up	0.022; 0.028; 0.071; up	0.024; 0.028; 0.071; const	0.011; 0.018; 0.032; up	0.071; 0.708; 1.000; up	0.000; 0.053; 0.090; up
NFASC	neurofascin homolog (chicken)	23114	0.236; 0.451; 0.604; up	0.218; 0.387; 0.449; up	0.023; 0.014; 0.046; down	0.017; 0.011; 0.008; down	0.024; 0.046; 0.159; up	0.011; 0.026; 0.050; up	0.159; 0.636; 1.000; up	0.000; 0.040; 0.113; up
KCNQ2	potassium voltage-gated channel, KQT-like subfamily, member 2	3785	0.355; 0.694; 0.962; up	0.297; 0.535; 0.687; up	0.001; 0.019; 0.058; up	0.005; 0.002; 0.001; down	0.032; 0.152; 0.539; up	0.029; 0.155; 0.338; up	0.539; 0.746; 1.000; up	0.015; 0.072; 0.171; up
TTC3	tetratricopeptide repeat domain 3	7267	0.542; 0.739; 1.000; up	0.484; 0.612; 0.729; up	0.203; 0.153; 0.099; const	0.079; 0.087; 0.000; const	0.161; 0.177; 0.359; const	0.036; 0.202; 0.349; up	0.359; 0.772; 0.966; up	0.190; 0.306; 0.422; up
TSPAN7	tetraspanin 7	7102	0.251; 0.519; 0.862; up	0.302; 0.502; 0.796; up	0.008; 0.013; 0.048; up	0.016; 0.009; 0.006; down	0.123; 0.220; 0.530; up	0.113; 0.177; 0.311; up	0.530; 0.795; 1.000; up	0.000; 0.074; 0.174; up
RIMBP2	RIMS binding protein 2	23504	0.448; 0.705; 1.000; up	0.473; 0.694; 0.870; up	0.024; 0.033; 0.069; up	0.008; 0.008; 0.019; const	0.216; 0.258; 0.371; const	0.230; 0.411; 0.567; up	0.371; 0.540; 0.701; up	0.030; 0.089; 0.199; up
LOC196394	hypothetical protein LOC196394	196394	0.314; 0.660; 1.000; up	0.304; 0.524; 0.771; up	0.166; 0.150; 0.068; const	0.000; 0.111; 0.193; up	0.250; 0.235; 0.149; const	0.166; 0.289; 0.480; up	0.286; 0.645; 0.799; up	0.167; 0.180; 0.210; const
NCAM1	neural cell adhesion molecule 1	4684	0.686; 0.844; 1.000; const	0.586; 0.746; 0.876; up	0.122; 0.125; 0.203; const	0.053; 0.028; 0.000; down	0.516; 0.569; 0.628; const	0.500; 0.686; 0.799; up	0.594; 0.761; 0.952; up	0.092; 0.168; 0.331; up
HPCAL1	hippocalcin-like 1	3241	0.211; 0.228; 0.451; const	0.227; 0.233; 0.638; const	0.146; 0.132; 0.286; const	0.106; 0.114; 0.206; const	0.555; 0.218; 0.000; down	0.578; 0.313; 0.026; down	0.000; 0.456; 0.686; up	0.017; 0.164; 0.355; up
IRF6	interferon regulatory factor 6	3664	0.221; 0.150; 0.076; down	0.248; 0.081; 0.012; down	0.077; 0.020; 0.000; down	0.084; 0.019; 0.014; down	1.000; 0.343; 0.055; down	0.783; 0.135; 0.034; down	0.055; 0.265; 0.447; up	0.000; 0.041; 0.081; up
RAPGEF5	Rap guanine nucleotide exchange factor (GEF) 5	9771	0.326; 0.337; 0.367; const	0.291; 0.234; 0.205; const	0.106; 0.063; 0.046; down	0.075; 0.013; 0.000; down	1.000; 0.536; 0.175; down	0.916; 0.330; 0.092; down	0.175; 0.377; 0.479; up	0.046; 0.074; 0.085; up
CREB5	cAMP responsive element binding protein 5	9586	0.142; 0.478; 0.662; up	0.108; 0.248; 0.561; up	0.116; 0.056; 0.039; down	0.195; 0.085; 0.000; down	1.000; 0.453; 0.134; down	0.694; 0.346; 0.173; down	0.134; 0.478; 0.724; up	0.045; 0.155; 0.259; up
TMSL8	thymosin-like 8	11013	0.987; 0.844; 0.647; const	0.842; 0.642; 0.503; const	0.137; 0.138; 0.270; const	0.096; 0.091; 0.000; const	0.833; 0.629; 0.307; const	0.746; 0.530; 0.207; down	0.307; 0.487; 0.762; up	0.033; 0.036; 0.068; const
GTSE1	G-2 and S-phase expressed 1	51512	0.696; 0.638; 0.449; const	0.657; 0.600; 0.423; const	0.565; 0.372; 0.000; down	0.652; 0.401; 0.039; down	0.945; 0.717; 0.144; const	0.781; 0.688; 0.206; const	0.144; 0.360; 0.581; up	0.000; 0.047; 0.079; up
NPTX2	neuronal pentraxin II	4885	0.651; 0.770; 0.887; const	0.605; 0.762; 1.000; up	0.116; 0.082; 0.006; down	0.064; 0.042; 0.000; down	0.395; 0.451; 0.549; const	0.448; 0.563; 0.803; up	0.268; 0.458; 0.714; up	0.006; 0.170; 0.438; up
YBX1	Y box binding protein 1	4904	0.946; 0.748; 0.608; const	0.846; 0.752; 0.592; const	0.608; 0.525; 0.211; const	0.462; 0.375; 0.154; const	0.747; 0.340; 0.000; down	0.741; 0.351; 0.017; down	0.000; 0.389; 0.685; up	0.211; 0.303; 0.421; up
GLDC	glycine dehydrogenase (decarboxylating)	2731	0.879; 0.578; 0.471; down	1.000; 0.516; 0.461; down	0.247; 0.148; 0.093; down	0.022; 0.012; 0.000; down	0.681; 0.300; 0.135; down	0.569; 0.163; 0.030; down	0.135; 0.462; 0.733; up	0.118; 0.086; 0.011; down
ARG2	arginase, type II	384	1.000; 0.730; 0.628; down	0.979; 0.543; 0.470; down	0.468; 0.236; 0.165; down	0.290; 0.039; 0.000; down	0.834; 0.435; 0.148; down	0.752; 0.231; 0.134; down	0.148; 0.377; 0.543; up	0.166; 0.258; 0.284; up
WDR68	WD repeat domain 68	10238	0.673; 0.753; 0.826; const	0.769; 0.738; 1.000; const	0.104; 0.110; 0.238; const	0.191; 0.190; 0.126; const	0.377; 0.285; 0.211; const	0.508; 0.564; 0.709; const	0.346; 0.613; 0.878; up	0.000; 0.223; 0.261; up
PHOX2B	paired-like homeobox 2b	8929	0.966; 0.745; 0.531; const	0.855; 0.637; 0.378; down	0.087; 0.047; 0.025; down	0.037; 0.009; 0.000; down	0.321; 0.184; 0.100; down	0.310; 0.145; 0.090; down	0.359; 0.663; 0.760; up	0.027; 0.047; 0.106; up
GDAP1L1	ganglioside-induced differentiation-associated protein 1-like 1	78997	0.665; 0.783; 0.883; const	0.709; 0.732; 1.000; const	0.121; 0.019; 0.000; down	0.021; 0.009; 0.002; down	0.036; 0.109; 0.290; up	0.084; 0.104; 0.204; const	0.290; 0.447; 0.541; up	0.013; 0.046; 0.127; up
GNAZ	guanine nucleotide binding protein (G protein), alpha z polypeptide	2781	0.670; 0.830; 1.000; const	0.604; 0.666; 0.812; const	0.052; 0.074; 0.176; up	0.079; 0.092; 0.152; const	0.457; 0.364; 0.320; const	0.364; 0.380; 0.478; const	0.350; 0.653; 0.838; up	0.000; 0.083; 0.173; up
GPC2	glypican 2	221914	0.544; 0.795; 1.000; up	0.811; 0.640; 0.530; const	0.134; 0.135; 0.285; const	0.056; 0.042; 0.000; const	0.392; 0.309; 0.273; const	0.285; 0.262; 0.138; const	0.319; 0.554; 0.870; up	0.011; 0.168; 0.231; up
WHSC1	Wolf-Hirschhorn syndrome candidate 1	7468	0.892; 0.890; 1.000; const	0.812; 0.698; 0.601; const	0.241; 0.185; 0.071; const	0.150; 0.111; 0.000; down	0.514; 0.401; 0.336; const	0.496; 0.370; 0.327; down	0.367; 0.608; 0.885; up	0.071; 0.203; 0.298; up
ACTL6B	actin-like 6B	51412	0.883; 0.935; 1.000; const	0.841; 0.743; 0.656; const	0.038; 0.028; 0.087; down	0.019; 0.012; 0.009; down	0.150; 0.128; 0.101; const	0.151; 0.147; 0.128; const	0.193; 0.476; 0.685; up	0.000; 0.052; 0.104; up
TNRC4	trinucleotide repeat containing 4	11189	0.625; 0.880; 1.000; up	0.539; 0.667; 0.793; const	0.014; 0.026; 0.089; up	0.028; 0.018; 0.013; down	0.107; 0.138; 0.282; up	0.096; 0.224; 0.298; up	0.282; 0.549; 0.652; up	0.000; 0.034; 0.057; up
JPH3	junctophilin 3	57338	0.526; 0.742; 1.000; up	0.504; 0.560; 0.694; const	0.010; 0.018; 0.060; up	0.021; 0.013; 0.009; down	0.109; 0.148; 0.353; up	0.142; 0.124; 0.065; const	0.353; 0.555; 0.659; up	0.000; 0.096; 0.249; up
KIF1B	kinesin family member 1B	23095	0.550; 0.793; 1.000; up	0.403; 0.547; 0.627; up	0.000; 0.044; 0.104; up	0.004; 0.029; 0.045; up	0.142; 0.190; 0.361; up	0.113; 0.229; 0.336; up	0.361; 0.571; 0.793; up	0.045; 0.130; 0.231; up
GABRB3	gamma-aminobutyric acid (GABA) A receptor, beta 3	2562	0.799; 0.896; 1.000; const	0.631; 0.683; 0.823; const	0.034; 0.053; 0.115; up	0.016; 0.004; 0.000; down	0.157; 0.202; 0.355; up	0.117; 0.194; 0.322; up	0.355; 0.739; 0.883; up	0.034; 0.088; 0.175; up
PGBD5	piggyBac transposable element derived 5	79605	0.879; 0.906; 1.000; const	0.737; 0.670; 0.520; const	0.012; 0.022; 0.074; up	0.025; 0.016; 0.011; down	0.335; 0.230; 0.185; down	0.312; 0.237; 0.155; const	0.351; 0.673; 0.906; up	0.000; 0.059; 0.165; up
PDZD4	PDZ domain containing 4	57595	0.640; 0.902; 1.000; up	0.688; 0.554; 0.421; const	0.015; 0.021; 0.061; up	0.030; 0.019; 0.013; down	0.290; 0.261; 0.455; const	0.296; 0.399; 0.488; up	0.455; 0.603; 0.792; up	0.000; 0.032; 0.046; up
