# Supplementary material for: Identification and classification of genes regulated by phosphatidylinositol 3-kinase- and TRKB-mediated signalling pathways during neuronal differentiation in two subtypes of the human neuroblastoma cell line SH-SY5Y
Source: BMC Res Notes. 2008 Oct 28;1:95. doi: 10.1186/1756-0500-1-95 (PMC2615028; doi:10.1186/1756-0500-1-95)
Supplement: Additional file 2 — Gene functions for neural genes in each cluster. Genes in the clusters were first analysed and categorised using Gene Ontology (GO) annotation (downloaded in April 2007) [21]. The gene-GO association was obtained from the NCBI Entrez Gene [22]. A comprehensive search of the literature was further performed using the "Summary" and "GeneRIFs" sections in NCBI, Entrez Gene [22], NCBI, Pub Med [23] and the "Research Articles" section in Gene Cards [24]. The 9 categories for gene function are: microtubule-based process, cell adhesion, axon guidance, synaptic events, ion channel, neurite outgrowth, receptor and receptor binding, signal transduction and others. [file 1756-0500-1-95-S2.xls]

## Sheet: Sheet1
gene symbol	gene description	Entrez gene ID	GO term related to neural events	Microtubule-based process	Cell adhesion	Axon guidance	Synaptic events	Ion channel	Neurite outgrowth	Receptor and Receptor binding	Signal transduction	Others(including TF genes and genes expressed at a high level in brain)
clusterA
DCX	doublecortex; lissencephaly, X-linked (doublecortin)	1641	microtubule associated complex (GO:0005875);central nervous system development (GO:0007417);microtubule binding (GO:0008017);	yes	no	no	no	no	no	no	no	yes
HMP19	HMP19 protein	51617	dopamine receptor binding (GO:0050780);	no	no	no	no	no	no	yes	yes	no
PNMA2	paraneoplastic antigen MA2	10687	no	no	no	no	no	no	no	no	no	yes
KIF5C	kinesin family member 5C	3800	kinesin complex (GO:0005871);microtubule (GO:0005874);microtubule associated complex (GO:0005875);microtubule-based movement (GO:0007018);motor axon guidance (GO:0008045);neuron projection (GO:0043005);	yes	no	yes	no	no	no	no	no	no
MAP2	microtubule-associated protein 2	4133	microtubule (GO:0005874);microtubule associated complex (GO:0005875);microtubule associated complex (GO:0005875);negative regulation of microtubule depolymerization (GO:0007026);	yes	no	no	no	no	no	no	no	no
SV2C	synaptic vesicle glycoprotein 2C	22987	neurotransmitter transport (GO:0006836);synaptic vesicle (GO:0008021);synapse (GO:0045202);	no	no	no	yes	no	no	no	no	no
NEFL	neurofilament, light polypeptide 68kDa	4747	structural constituent of cytoskeleton (GO:0005200);neurofilament (GO:0005883);axon (GO:0030424);	yes	no	yes	no	no	no	no	no	no
C6orf117	chromosome 6 open reading frame 117	112609	no	no	no	no	no	no	no	no	no	yes
REEP1	receptor accessory protein 1	65055	olfactory receptor binding (GO:0031849)	no	no	no	no	no	no	yes	no	no
ST8SIA2	ST8 alpha-N-acetyl-neuraminide alpha-2,8-sialyltransferase 2	8128	nervous system development (GO:0007399);	no	no	no	no	no	no	no	no	yes
CRMP1	collapsin response mediator protein 1	1400	nervous system development (GO:0007399);dendrite (GO:0030425);	no	no	no	no	no	no	no	yes	yes
INA	internexin neuronal intermediate filament protein, alpha	9118	structural constituent of cytoskeleton (GO:0005200);neurofilament (GO:0005883);nervous system development (GO:0007399);	yes	no	no	no	no	no	no	no	yes
KIF1A	kinesin family member 1A	547	microtubule (GO:0005874);microtubule associated complex (GO:0005875);microtubule-based movement (GO:0007018);anterograde axon cargo transport (GO:0008089);	yes	no	yes	no	no	no	no	no	no
HAND1	heart and neural crest derivatives expressed 1	9421	no	no	no	no	no	no	no	no	no	yes
TAGLN3	transgelin 3	29114	central nervous system development (GO:0007417);	yes	no	no	no	no	no	no	yes	yes
PTEN	phosphatase and tensin homolog (mutated in multiple advanced cancers 1)	5728	central nervous system development (GO:0007417);	no	no	no	no	no	no	no	yes	yes
PHF21B	PHD finger protein 21B	112885	no	no	no	no	no	no	no	no	no	yes
SCG3	secretogranin III	29106	no	no	no	no	no	no	no	no	no	yes
GDAP1	ganglioside-induced differentiation-associated protein 1	54332	no	no	no	no	no	no	no	no	yes	no
ELAVL4	ELAV (embryonic lethal, abnormal vision, Drosophila)-like 4 (Hu antigen D)	1996	no	no	no	no	no	no	no	no	no	yes
L1CAM	L1 cell adhesion molecule	3897	cell adhesion (GO:0007155);nervous system development (GO:0007399);	no	yes	no	no	no	no	no	no	yes
PAK3	p21 (CDKN1A)-activated kinase 3	5063	no	no	no	no	yes	no	no	no	yes	no
RTN1	reticulon 1	6252	neuron differentiation (GO:0030182);	no	no	no	no	no	no	no	yes	yes
STMN2	stathmin-like 2	11075	neuron differentiation (GO:0030182);	no	no	no	no	no	no	no	yes	yes
MAPT	microtubule-associated protein tau	4137	microtubule cytoskeleton organization and biogenesis (GO:0000226);microtubule cytoskeleton organization and biogenesis (GO:0000226);structural constituent of cytoskeleton (GO:0005200);structural constituent of cytoskeleton (GO:0005200);microtubule associated complex (GO:0005875);microtubule associated complex (GO:0005875);negative regulation of microtubule depolymerization (GO:0007026);microtubul…	yes	no	yes	no	no	no	no	no	no
SH3PXD2A	SH3 and PX domains 2A	9644	no	no	no	no	no	no	no	no	no	yes
SLC8A3	solute carrier family 8 (sodium-calcium exchanger), member 3	6547	no	no	no	no	no	no	no	no	no	yes
ANK2	ankyrin 2, neuronal	287	no	yes	no	no	no	no	yes	no	yes	no
GRIK2	glutamate receptor, ionotropic, kainate 2	2898	postsynaptic membrane (GO:0045211);regulation of short-term neuronal synaptic plasticity (GO:0048172);positive regulation of synaptic transmission (GO:0050806);neuron apoptosis (GO:0051402);	no	no	no	yes	yes	no	yes	yes	no
CACNA1B	calcium channel, voltage-dependent, N type, alpha 1B subunit	774	synaptic transmission (GO:0007268);neurotransmitter secretion (GO:0007269);dendrite (GO:0030425);	no	no	no	yes	yes	no	no	no	no
RUFY3	RUN and FYVE domain containing 3	22902	negative regulation of axonogenesis (GO:0050771);nervous system development (GO:0007399);	no	no	yes	no	no	no	no	no	yes
SHANK2	SH3 and multiple ankyrin repeat domains 2	22941	synapse (GO:0045202);	no	no	no	yes	no	no	no	yes	no
NAPB	N-ethylmaleimide-sensitive factor attachment protein, beta	63908	no	no	no	no	yes	no	no	no	no	yes
ALK	anaplastic lymphoma receptor tyrosine kinase	238	nervous system development (GO:0007399);brain development (GO:0007420);	no	no	no	no	no	no	yes	yes	yes
SATB1	SATB homeobox 1	6304	no	no	no	no	no	no	no	no	no	yes
SEZ6L	seizure related 6 homolog (mouse)-like	23544	no	no	no	no	no	no	no	no	no	yes
MYT1L	myelin transcription factor 1-like	23040	nervous system development (GO:0007399);	no	no	no	no	no	no	no	no	yes
PCDH17	protocadherin 17	27253	cell adhesion (GO:0007155);homophilic cell adhesion (GO:0007156);	no	yes	no	no	no	no	no	no	no
MAP6	microtubule-associated protein 6	4135	microtubule binding (GO:0008017);cytoskeleton (GO:0005856);microtubule (GO:0005874);	yes	no	no	no	no	no	no	no	no
SYT13	synaptotagmin XIII	57586	no	no	no	no	yes	no	no	no	no	no
TPM3	tropomyosin 3	7170	cytoskeleton (GO:0005856);actin binding (GO:0003779);	yes	no	no	no	no	no	no	no	no
CSPG3	chondroitin sulfate proteoglycan 3 (neurocan)	1463	cell adhesion (GO:0007155);	no	yes	no	no	no	no	no	yes	no
TSPAN2	tetraspanin 2	10100	no	no	yes	no	no	no	no	no	yes	no
NEF3	neurofilament, medium polypeptide 150kDa	4741	structural constituent of cytoskeleton (GO:0005200);neurofilament (GO:0005883);axon (GO:0030424);	yes	no	yes	no	no	no	no	no	yes
NRXN1	neurexin 1	9378	cell adhesion (GO:0007155);axon guidance (GO:0007411);	no	yes	yes	no	no	no	no	no	no
KNS2	kinesin 2	3831	kinesin complex (GO:0005871);microtubule (GO:0005874);microtubule-based movement (GO:0007018);	yes	no	no	no	no	no	no	no	no
PPEF1	protein phosphatase, EF-hand calcium binding domain 1	5475	no	no	no	no	no	no	no	no	yes	yes
NDRG4	NDRG family member 4	65009	no	no	no	no	no	no	no	no	no	yes
FSD1	fibronectin type III and SPRY domain containing 1	79187	no	no	no	no	no	no	no	no	no	yes
PRICKLE1	prickle homolog 1 (Drosophila)	144165	no	no	no	no	no	no	no	no	yes	yes
GPR19	G protein-coupled receptor 19	2842	rhodopsin-like receptor activity (GO:0001584);	no	no	no	no	no	no	yes	yes	no
CAMK2N1	calcium/calmodulin-dependent protein kinase II inhibitor 1	55450	cell adhesion (GO:0007155);cell migration (GO:0016477)	no	yes	no	no	no	no	no	no	no
IGSF4	immunoglobulin superfamily, member 4	23705	homophilic cell adhesion (GO:0007156);heterophilic cell adhesion (GO:0007157);calcium-independent cell-cell adhesion (GO:0016338);	no	yes	no	no	no	no	no	yes	no
FOXC1	forkhead box C1	2296	brain development (GO:0007420);	no	no	no	no	no	no	no	yes	yes
CNNM2	cyclin M2	54805	no	no	no	no	no	no	no	no	no	yes
ANKRD6	ankyrin repeat domain 6	22881	no	no	no	no	no	no	no	no	yes	yes
AGTPBP1	ATP/GTP binding protein 1	23287	no	no	no	no	no	no	no	no	no	yes
ROR1	receptor tyrosine kinase-like orphan receptor 1	4919	no	no	no	no	no	no	yes	yes	yes	no
LRP6	low density lipoprotein receptor-related protein 6	4040	no	no	no	no	no	no	no	yes	yes	yes
CHRFAM7A	CHRNA7 (cholinergic receptor, nicotinic, alpha 7, exons 5-10) and FAM7A (family with sequence similarity 7A, exons A-E) fusion	89832	neurotransmitter receptor activity (GO:0030594);	no	no	no	yes	yes	no	yes	no	no
CHRNA7	cholinergic receptor, nicotinic, alpha 7	1139	neurotransmitter receptor activity (GO:0030594);	no	no	no	yes	yes	no	yes	yes	no
PTPRN2	protein tyrosine phosphatase, receptor type, N polypeptide 2	5799	no	no	no	no	yes	no	no	yes	yes	yes
MAML3	mastermind-like 3 (Drosophila)	55534	nervous system development (GO:0007399);	no	no	no	no	no	no	no	yes	yes
PLD5	phospholipase D family, member 5	200150	no	no	no	no	no	no	no	no	no	yes
MAPK10	mitogen-activated protein kinase 10	5602	MAP kinase activity (GO:0004707);MAP kinase kinase activity (GO:0004708)	no	no	no	no	no	no	no	yes	no
ABAT	4-aminobutyrate aminotransferase	18	neurotransmitter catabolic process (GO:0042135);	no	no	no	yes	no	no	no	no	no
STXBP1	syntaxin binding protein 1	6812	no	no	no	no	yes	no	no	no	no	no
PPP2R2C	protein phosphatase 2 (formerly 2A), regulatory subunit B, gamma isoform	5522	no	no	no	no	no	yes	no	no	yes	yes
FYN	FYN oncogene related to SRC, FGR, YES	2534	neuron migration (GO:0001764);tubulin binding (GO:0015631);forebrain development (GO:0030900);	yes	no	no	no	no	no	no	yes	yes
JAKMIP1	janus kinase and microtubule interacting protein 1	152789	GABA receptor binding (GO:0050811); microtubule (GO:0005874 )	yes	no	no	no	no	no	yes	yes	no
ALDOC	aldolase C, fructose-bisphosphate	230	no	no	no	no	no	no	no	no	no	yes
KLF7	Kruppel-like factor 7 (ubiquitous)	8609	axon guidance (GO:0007411);dendrite morphogenesis (GO:0048813);	no	no	yes	no	no	no	no	no	yes
OLFM3	olfactomedin 3	118427	no	no	no	no	no	no	no	no	no	yes
TRKB (-FL, -T-Shc)	tropomyosin-receptor-kinase B	4915	nervous system development (GO:0007399);neurotrophin binding (GO:0043121);	no	no	no	no	no	no	yes	yes	yes
GRIA3	glutamate receptor, ionotrophic, AMPA 3	2892	postsynaptic membrane (GO:0045211); synapse (GO:0045202); ion channel activity (GO:0005216 ); receptor activity (GO:0004872 ); glutamate signaling pathway (GO:0007215 )	no	no	no	yes	yes	no	yes	yes	no
GNG3	guanine nucleotide binding protein (G protein), gamma 3	2785	activation of MAPK activity (GO:0000187);	no	no	no	no	no	no	no	yes	no
NPTX1	neuronal pentraxin I	4884	synaptic transmission (GO:0007268);central nervous system development (GO:0007417);	no	no	no	yes	no	no	no	yes	yes
MAP4	microtubule-associated protein 4	4134	microtubule (GO:0005874);microtubule associated complex (GO:0005875);negative regulation of microtubule depolymerization (GO:0007026);	yes	no	no	no	no	no	no	no	no
SLC30A3	solute carrier family 30 (zinc transporter), member 3	7781	synaptic vesicle (GO:0008021);	no	no	no	yes	no	no	no	no	no
GRIA1	glutamate receptor, ionotropic, AMPA 1	2890	postsynaptic density (GO:0014069); receptor activity (GO:0004872); ion channel activity (GO:0005216)	no	no	no	yes	yes	no	yes	yes	no
PRKAR2B	protein kinase, cAMP-dependent, regulatory, type II, beta	5577	no	no	no	no	no	no	no	no	yes	yes
BASP1	brain abundant, membrane attached signal protein 1	10409	cytoskeleton (GO:0005856);	no	no	yes	no	no	no	no	yes	yes
TUBB2A	tubulin, beta 2A	7280	microtubule (GO:0005874);microtubule-based movement (GO:0007018);	yes	no	no	no	no	no	no	yes	no
DDC	dopa decarboxylase (aromatic L-amino acid decarboxylase)	1644	no	no	no	no	no	no	no	yes	no	no
HOOK1	hook homolog 1 (Drosophila)	51361	microtubule cytoskeleton organization and biogenesis (GO:0000226);microtubule (GO:0005874);microtubule binding (GO:0008017);	yes	no	no	no	no	no	no	no	no
EML4	echinoderm microtubule associated protein like 4	27436	microtubule (GO:0005874);microtubule-based process (GO:0007017);	yes	no	no	no	no	no	no	no	no
NEFH	neurofilament, heavy polypeptide 200kDa	4744	neurofilament (GO:0005883);nervous system development (GO:0007399);axon (GO:0030424);	yes	no	yes	no	no	no	no	no	no
ISL1	ISL LIM homeobox 1	3670	neural crest cell migration (GO:0001755);	no	no	no	no	no	no	no	no	yes
SLC38A1	solute carrier family 38, member 1	81539	no	no	no	no	no	no	no	no	no	yes
TUBA3	tubulin, alpha 3	7846	microtubule (GO:0005874);microtubule-based movement (GO:0007018);	yes	no	no	no	no	no	no	no	no
PIK3R3	phosphoinositide-3-kinase, regulatory subunit 3 (gamma)	8503	no	no	no	no	no	no	no	no	yes	no
DLX6	distal-less homeobox 6	1750	nervous system development (GO:0007399);	no	no	no	no	no	no	no	no	yes
DPYSL5	dihydropyrimidinase-like 5	56896	nervous system development (GO:0007399);axon guidance (GO:0007411);	no	no	yes	no	no	no	no	yes	no
PRIMA1	proline rich membrane anchor 1	145270	synapse (GO:0045202);	no	no	no	yes	no	no	no	no	no
FEV	FEV (ETS oncogene family)	54738	nervous system development (GO:0007399);	no	no	no	no	no	yes	no	no	yes
CKB	creatine kinase, brain	1152	no	no	no	no	no	no	no	no	no	yes
NRCAM	neuronal cell adhesion molecule	4897	neuron migration (GO:0001764);axonal fasciculation (GO:0007413);synaptogenesis (GO:0007416);central nervous system development (GO:0007417);cell-cell adhesion (GO:0016337);regulation of axon extension (GO:0030516);neuron projection (GO:0043005);clustering of voltage-gated sodium channels (GO:0045162);positive regulation of neuron differentiation (GO:0045666);	no	yes	yes	yes	yes	no	no	no	yes
SHOX2	short stature homeobox 2	6474	nervous system development (GO:0007399);	no	no	no	no	no	no	no	no	yes
HTR1E	5-hydroxytryptamine (serotonin) receptor 1E	3354	synaptic transmission (GO:0007268);	no	no	no	yes	no	no	yes	yes	no
UCHL1	ubiquitin carboxyl-terminal esterase L1 (ubiquitin thiolesterase)	7345	axon target recognition (GO:0007412);axon transport of mitochondrion (GO:0019896);axon (GO:0030424);	no	no	yes	no	no	no	no	no	no
NBEA	neurobeachin	26960	postsynaptic membrane (GO:0045211);	no	no	no	yes	no	no	no	no	no
EDG2	endothelial differentiation, lysophosphatidic acid G-protein-coupled receptor, 2	1902	no	no	no	no	no	no	no	yes	yes	no
DACH1	dachshund homolog 1 (Drosophila)	1602	no	no	no	yes	no	no	no	no	yes	yes
SNCA	synuclein, alpha (non A4 component of amyloid precursor)	6622	positive regulation of neurotransmitter secretion (GO:0001956);synaptic transmission, dopaminergic (GO:0001963);central nervous system development (GO:0007417);synaptosome (GO:0019717);synaptic vesicle transport (GO:0048489);	no	no	no	yes	no	no	no	yes	yes
GAP43	growth associated protein 43	2596	nervous system development (GO:0007399);glial cell differentiation (GO:0010001);axon (GO:0030424);	no	no	yes	no	no	no	no	yes	yes
ZIC1	Zic family member 1 (odd-paired homolog, Drosophila)	7545	nervous system development (GO:0007399);brain development (GO:0007420);	no	no	no	no	no	no	no	yes	yes
D4S234E	DNA segment on chromosome 4 (unique) 234 expressed sequence	27065	dopamine receptor binding (GO:0050780);	no	no	no	no	yes	no	yes	yes	no
KCNH2	potassium voltage-gated channel, subfamily H (eag-related), member 2	3757	ion channel activity (GO:0005216);voltage-gated potassium channel activity (GO:0005249);delayed rectifier potassium channel activity (GO:0005251);	no	no	no	no	yes	no	no	yes	no
BAALC	brain and acute leukemia, cytoplasmic	79870	no	no	no	no	yes	no	no	no	no	no
YWHAG	tyrosine 3-monooxygenase/tryptophan 5-monooxygenase activation protein, gamma polypeptide	7532	regulation of neuron differentiation (GO:0045664);regulation of synaptic plasticity (GO:0048167);	no	no	no	yes	no	no	no	yes	yes
TUBA6	tubulin, alpha 6	84790	microtubule (GO:0005874);microtubule-based movement (GO:0007018);	yes	no	no	no	no	no	no	no	no
TUBB3	tubulin, beta 3	10381	microtubule (GO:0005874);microtubule-based movement (GO:0007018);	yes	no	no	no	no	no	no	yes	no
K-ALPHA-1	tubulin, alpha 1b	10376	microtubule (GO:0005874);microtubule-based movement (GO:0007018);	yes	no	no	no	no	no	no	no	no
ACOT7	acyl-CoA thioesterase 7	11332	no	no	no	no	no	no	no	no	yes	yes
SMARCA4	SWI/SNF related, matrix associated, actin dependent regulator of chromatin, subfamily a, member 4	6597	hindbrain development (GO:0030902);forebrain development (GO:0030900);	no	no	no	no	no	no	no	no	yes
HEY1	hairy/enhancer-of-split related with YRPW motif 1	23462	nervous system development (GO:0007399);	no	no	no	no	no	no	no	no	yes
TLE1	transducin-like enhancer of split 1 (E(sp1) homolog, Drosophila)	7088	no	no	no	no	no	no	no	no	yes	yes
SLITRK6	SLIT and NTRK-like family, member 6	84189	axonogenesis (GO:0007409);	no	no	no	no	no	yes	no	no	no
ZNF179	zinc finger protein 179	7732	no	no	no	no	no	no	no	no	no	yes
LMO3	LIM domain only 3 (rhombotin-like 2)	55885	no	no	no	no	no	no	no	no	no	yes
SEMA6A	sema domain, transmembrane domain (TM), and cytoplasmic domain, (semaphorin) 6A	57556	cytoskeleton organization and biogenesis (GO:0007010);nervous system development (GO:0007399);axon guidance (GO:0007411);axon (GO:0030424);	no	no	yes	no	no	no	no	yes	yes
TFAP2B	transcription factor AP-2 beta (activating enhancer binding protein 2 beta)	7021	nervous system development (GO:0007399);	no	no	no	no	no	no	no	no	yes
RPH3A	rabphilin 3A homolog (mouse)	22895	synaptic vesicle (GO:0008021);synapse (GO:0045202);	no	no	no	yes	no	no	no	no	no
SCG2	secretogranin II (chromogranin C)	7857	no	no	no	no	no	no	no	no	yes	no
SCN3A	sodium channel, voltage-gated, type III, alpha subunit	6328	voltage-gated sodium channel complex (GO:0001518);voltage-gated sodium channel activity (GO:0005248);sodium ion transport (GO:0006814)	no	no	no	no	yes	no	no	no	no
FGF11	fibroblast growth factor 11	2256	nervous system development (GO:0007399);	no	no	no	no	no	no	no	yes	yes
NCALD	neurocalcin delta	83988	tubulin binding (GO:0015631);	yes	no	no	no	no	no	no	yes	no
IGSF11	immunoglobulin superfamily, member 11	152404	cell adhesion (GO:0007155);	no	yes	no	no	no	no	no	yes	yes
PCDHAC2	protocadherin alpha subfamily C, 2	56134	homophilic cell adhesion (GO:0007156);nervous system development (GO:0007399);	no	yes	no	no	no	no	no	no	yes
PCDHAC1	protocadherin alpha subfamily C, 1	56135	homophilic cell adhesion (GO:0007156);nervous system development (GO:0007399);	no	yes	no	no	no	no	no	no	yes
PCDHA8	protocadherin alpha 8	56140	homophilic cell adhesion (GO:0007156);nervous system development (GO:0007399);	no	yes	no	no	no	no	no	no	yes
PCDHA7	protocadherin alpha 7	56141	homophilic cell adhesion (GO:0007156);nervous system development (GO:0007399);	no	yes	no	no	no	no	no	no	yes
PCDHA6	protocadherin alpha 6	56142	homophilic cell adhesion (GO:0007156);nervous system development (GO:0007399);	no	yes	no	no	no	no	no	no	yes
PCDHA5	protocadherin alpha 5	56143	homophilic cell adhesion (GO:0007156);nervous system development (GO:0007399);	no	yes	no	no	no	no	no	no	yes
PCDHA4	protocadherin alpha 4	56144	homophilic cell adhesion (GO:0007156);nervous system development (GO:0007399);	no	yes	no	no	no	no	no	no	yes
PCDHA3	protocadherin alpha 3	56145	homophilic cell adhesion (GO:0007156);nervous system development (GO:0007399);	no	yes	no	no	no	no	no	no	yes
PCDHA2	protocadherin alpha 2	56146	homophilic cell adhesion (GO:0007156);nervous system development (GO:0007399);	no	yes	no	no	no	no	no	no	yes
PCDHA13	protocadherin alpha 13	56136	homophilic cell adhesion (GO:0007156);	no	yes	no	no	no	no	no	no	yes
PCDHA12	protocadherin alpha 12	56137	homophilic cell adhesion (GO:0007156);	no	yes	no	no	no	no	no	no	yes
PCDHA11	protocadherin alpha 11	56138	homophilic cell adhesion (GO:0007156);nervous system development (GO:0007399);	no	yes	no	no	no	no	no	no	yes
PCDHA10	protocadherin alpha 10	56139	homophilic cell adhesion (GO:0007156);nervous system development (GO:0007399);	no	yes	no	no	no	no	no	no	yes
PCDHA1	protocadherin alpha 1	56147	homophilic cell adhesion (GO:0007156);nervous system development (GO:0007399);	no	yes	no	no	no	no	no	no	yes
PCDHA9	protocadherin alpha 9	9752	homophilic cell adhesion (GO:0007156);	no	yes	no	no	no	no	no	no	yes
SCG5	secretogranin V (7B2 protein)	6447	neuropeptide signaling pathway (GO:0007218);	no	no	no	no	no	no	no	yes	no
C5orf13	chromosome 5 open reading frame 13	9315	no	yes	no	no	no	no	no	no	yes	no
NGFRAP1	nerve growth factor receptor (TNFRSF16) associated protein 1	27018	no	no	no	no	no	no	no	yes	yes	no
CALCB	calcitonin-related polypeptide beta	797	neuropeptide hormone activity (GO:0005184);	no	no	no	no	no	no	no	yes	yes
NFIA	nuclear factor I/A	4774	no	no	no	no	no	no	no	no	no	yes
CRYM	crystallin, mu	1428	no	no	no	no	no	no	no	no	no	yes
HTR2B	5-hydroxytryptamine (serotonin) receptor 2B	3357	serotonin receptor activity (GO:0004993);	no	no	no	no	no	no	yes	yes	no
BAI3	brain-specific angiogenesis inhibitor 3	577	brain-specific angiogenesis inhibitor activity (GO:0016527);	no	no	no	no	no	no	yes	yes	yes
MPPED2	metallophosphoesterase domain containing 2	744	nervous system development (GO:0007399);	no	no	no	no	no	no	no	no	yes
TRKB (-T1)	tropomyosin-receptor-kinase B	4915	nervous system development (GO:0007399);neurotrophin binding (GO:0043121);	no	no	no	no	no	no	yes	yes	no
FREM1	FRAS1 related extracellular matrix 1	158326	cell adhesion (GO:0007155);cell-matrix adhesion (GO:0007160);	no	yes	no	no	no	no	no	no	no
PCDH18	protocadherin 18	54510	homophilic cell adhesion (GO:0007156);brain development (GO:0007420);	no	yes	no	no	no	no	no	no	yes
CA10	carbonic anhydrase X	56934	brain development (GO:0007420);	no	no	no	no	no	no	no	no	yes
EFNB2	ephrin-B2	1948	nervous system development (GO:0007399);	no	no	no	no	no	no	no	no	yes
ACCN2	amiloride-sensitive cation channel 2, neuronal	41	ion channel activity (GO:0005216);sodium ion transport (GO:0006814);	no	no	no	no	yes	no	no	yes	no
gene symbol	gene description	Entrez gene ID	GO term related to neural events	Microtubule-based process	Cell adhesion	Axon guidance	Synaptic events	Ion channel	Neurite outgrowth	Receptor and Receptor binding	Signal transduction	Others(including TF genes and genes expressed at a high level in brain)
clusterB
GAS1	growth arrest-specific 1	2619	no	no	no	no	no	no	no	yes	yes	no
CLU	clusterin	1191	no	no	no	no	no	no	no	no	no	yes
STAT3	signal transducer and activator of transcription 3 (acute-phase response factor)	6774	nervous system development (GO:0007399);	no	no	no	no	no	no	no	yes	yes
SPP1	secreted phosphoprotein 1 (osteopontin, bone sialoprotein I, early T-lymphocyte activation 1)	6696	cell adhesion (GO:0007155);	no	no	no	no	no	no	no	no	yes
APLP2	amyloid beta (A4) precursor-like protein 2	334	no	no	no	no	no	no	no	no	yes	yes
CRLF1	cytokine receptor-like factor 1	9244	no	no	no	no	no	no	no	yes	yes	yes
FLNB	filamin B, beta (actin binding protein 278)	2317	cytoskeletal anchoring (GO:0007016);actin cytoskeleton organization and biogenesis (GO:0030036);	yes	no	no	no	no	no	no	yes	no
ID1	inhibitor of DNA binding 1, dominant negative helix-loop-helix protein	3397	no	no	no	no	no	no	no	no	yes	yes
FLNA	filamin A, alpha (actin binding protein 280)	2316	nervous system development (GO:0007399);actin cytoskeleton organization and biogenesis (GO:0030036);	yes	no	no	no	no	no	no	yes	yes
IQGAP1	IQ motif containing GTPase activating protein 1	8826	no	no	no	no	no	no	yes	no	yes	no
THBS1	thrombospondin 1	7057	nervous system development (GO:0007399);	no	no	no	no	no	no	no	yes	yes
gene symbol	gene description	Entrez gene ID	GO term related to neural events	Microtubule-based process	Cell adhesion	Axon guidance	Synaptic events	Ion channel	Neurite outgrowth	Receptor and Receptor binding	Signal transduction	Others(including TF genes and genes expressed at a high level in brain)
clusterOther
CHRNA3	cholinergic receptor, nicotinic, alpha 3	1136	neurotransmitter receptor activity (GO:0030594);postsynaptic membrane (GO:0045211);	no	no	no	no	no	no	yes	yes	no
SNCAIP	synuclein, alpha interacting protein (synphilin)	9627	dopamine metabolic process (GO:0042417);regulation of neurotransmitter secretion (GO:0046928);	no	no	no	yes	no	no	no	no	no
DDIT4	DNA-damage-inducible transcript 4	54541	no	no	no	no	no	no	no	no	yes	no
LAMA4	laminin, alpha 4	3910	regulation of cell adhesion (GO:0030155);	no	yes	no	no	no	no	no	yes	no
ARHGAP20	Rho GTPase activating protein 20	57569	no	no	no	no	no	no	yes	no	yes	no
IGFBP5	insulin-like growth factor binding protein 5	3488	no	no	no	no	no	no	no	no	yes	no
ENO1	enolase 1, (alpha)	2023	no	no	no	no	no	no	no	no	yes	yes
CXCL12	chemokine (C-X-C motif) ligand 12 (stromal cell-derived factor 1)	6387	regulation of actin polymerization and/or depolymerization (GO:0008064);	no	yes	no	no	no	no	no	yes	no
GREM1	gremlin 1, cysteine knot superfamily, homolog (Xenopus laevis)	26585	nervous system development (GO:0007399);	no	no	no	no	no	no	no	no	yes
gene symbol	gene description	Entrez gene ID	GO term related to neural events	Microtubule-based process	Cell adhesion	Axon guidance	Synaptic events	Ion channel	Neurite outgrowth	Receptor and Receptor binding	Signal transduction	Others(including TF genes and genes expressed at a high level in brain)
Genes regulated by PI3K independent pathway
MXI1	MAX interactor 1	4601	no	no	no	no	no	no	no	no	no	yes
RGS7	regulator of G-protein signaling 7	6000	no	no	no	no	yes	no	no	no	yes	no
NFASC	neurofascin homolog (chicken)	23114	axon guidance (GO:0007411);axon (GO:0030424);synapse organization and biogenesis (GO:0050808);	no	yes	yes	yes	yes	no	no	no	no
KCNQ2	potassium voltage-gated channel, KQT-like subfamily, member 2	3785	nervous system development (GO:0007399);	no	no	no	no	yes	no	no	no	no
TTC3	tetratricopeptide repeat domain 3	7267	no	no	no	no	no	no	no	no	no	yes
TSPAN7	tetraspanin 7	7102	no	no	no	no	no	no	yes	no	yes	yes
RIMBP2	RIMS binding protein 2	23504	synapse (GO:0045202);	no	no	no	yes	no	no	no	no	no
NCAM1	neural cell adhesion molecule 1	4684	cell adhesion (GO:0007155);cell adhesion (GO:0007155);synaptic transmission (GO:0007268);nervous system development (GO:0007399);axon (GO:0030424);	no	yes	yes	yes	no	no	no	no	no
HPCAL1	hippocalcin-like 1	3241	no	no	no	no	no	no	no	no	yes	yes
RAPGEF5	Rap guanine nucleotide exchange factor (GEF) 5	9771	nervous system development (GO:0007399);	no	no	no	no	no	no	no	yes	yes
TMSL8	thymosin-like 8	11013	cytoskeleton organization and biogenesis (GO:0007010);	yes	no	no	no	no	no	no	no	no
NPTX2	neuronal pentraxin II	4885	synaptic transmission (GO:0007268);	no	no	no	yes	no	no	no	no	no
PHOX2B	paired-like homeobox 2b	8929	nervous system development (GO:0007399);	no	no	no	no	no	no	no	yes	yes
GDAP1L1	ganglioside-induced differentiation-associated protein 1-like 1	78997	no	no	no	no	no	no	no	no	no	yes
GNAZ	guanine nucleotide binding protein (G protein), alpha z polypeptide	2781	no	no	no	no	no	no	no	yes	yes	no
GPC2	glypican 2	221914	no	no	no	no	no	no	no	no	no	yes
ACTL6B	actin-like 6B	51412	structural constituent of cytoskeleton (GO:0005200);	yes	no	no	no	no	no	no	no	no
TNRC4	trinucleotide repeat containing 4	11189	nervous system development (GO:0007399);	no	no	no	no	no	no	no	no	yes
JPH3	junctophilin 3	57338	no	no	no	no	no	yes	no	no	no	yes
KIF1B	kinesin family member 1B	23095	microtubule (GO:0005874);microtubule associated complex (GO:0005875);microtubule-based movement (GO:0007018);anterograde axon cargo transport (GO:0008089);	yes	no	yes	yes	no	no	no	no	no
GABRB3	gamma-aminobutyric acid (GABA) A receptor, beta 3	2562	GABA-A receptor activity (GO:0004890);ion channel activity (GO:0005216);postsynaptic membrane (GO:0045211)	no	no	no	yes	yes	no	yes	yes	no
PDZD4	PDZ domain containing 4	57595	no	no	no	no	no	no	no	no	no	yes
